# Supplementary material for: Continuous discovery of novel 2D materials via dual active learning-driven generative models
Source: Natl Sci Rev. 2026 Feb 12;13(7):nwag101. doi: 10.1093/nsr/nwag101 (PMC13107964; doi:10.1093/nsr/nwag101)
Supplement: nwag101_Supplemental_Files [file nwag101_supplemental_files.zip]

Archive with 5 entries (5 files):
- Supplementary data.pdf
- supplementary_code.docx
- supplementary_dataset.csv
- supplementary_movie_R1.mp4
- Teaser text.docx
