# Supplementary material for: Continuous discovery of novel 2D materials via dual active learning-driven generative models
Source: Natl Sci Rev. 2026 Feb 12;13(7):nwag101. doi: 10.1093/nsr/nwag101 (PMC13107964; doi:10.1093/nsr/nwag101)
Supplement: nwag101_Supplemental_Files [file nwag101_supplemental_files.zip › supplementary_dataset.csv]

AL_id	cif	material_id	e_above_hull	elements	spacegroup.number	pretty_formula	band_gap	formation_energy_per_atom
R1_0	# generated using pymatgen data_Cu2Br2O _symmetry_space_group_name_H-M 'P 1' _cell_length_a 3.31998743 _cell_length_b 3.31967917 _cell_length_c 18.39522700 _cell_angle_alpha 90.00000000 _cell_angle_beta 90.00000000 _cell_angle_gamma 104.74432006 _symmetry_Int_Tables_number 1 _chemical_formula_structural Cu2Br2O _chemical_formula_sum 'Cu2 Br2 O1' _cell_volume 196.06322524 _cell_formula_units_Z 1 l…	POSCAR305_CONTCARClBr	0.179606436	['Cu', 'O', 'Br']	1	Cu2 Br2 O1	1	-0.492201594
R1_1	# generated using pymatgen data_Ga2S3 _symmetry_space_group_name_H-M 'P 1' _cell_length_a 3.66718731 _cell_length_b 3.63610078 _cell_length_c 20.33867500 _cell_angle_alpha 90.00000000 _cell_angle_beta 90.00000000 _cell_angle_gamma 119.80640530 _symmetry_Int_Tables_number 1 _chemical_formula_structural Ga2S3 _chemical_formula_sum 'Ga2 S3' _cell_volume 235.32399249 _cell_formula_units_Z 1 loop_ _sy…	POSCAR539_CONTCARAlGa	0.04174871	['S', 'Ga']	1	Ga2 S3	1	-0.68861538
R1_2	# generated using pymatgen data_Te3Ir3Br2 _symmetry_space_group_name_H-M 'P 1' _cell_length_a 3.91347077 _cell_length_b 5.26721469 _cell_length_c 24.44784500 _cell_angle_alpha 90.00000000 _cell_angle_beta 90.00000000 _cell_angle_gamma 89.98318833 _symmetry_Int_Tables_number 1 _chemical_formula_structural Te3Ir3Br2 _chemical_formula_sum 'Te3 Ir3 Br2' _cell_volume 503.94562470 _cell_formula_units_Z…	POSCAR1084_CONTCARIBr	0.147549471	['Te', 'Br', 'Ir']	6	Te3 Ir3 Br2	1	-0.284194725
R1_3	# generated using pymatgen data_Ag2TeCl2 _symmetry_space_group_name_H-M 'P 1' _cell_length_a 4.16832199 _cell_length_b 6.44289568 _cell_length_c 39.09469600 _cell_angle_alpha 90.00000000 _cell_angle_beta 90.00000000 _cell_angle_gamma 89.77400107 _symmetry_Int_Tables_number 1 _chemical_formula_structural Ag2TeCl2 _chemical_formula_sum 'Ag4 Te2 Cl4' _cell_volume 1049.92148084 _cell_formula_units_Z …	POSCAR1933_CONTCARCuAg	0.084402621	['Cl', 'Te', 'Ag']	2	Ag4 Te2 Cl4	1	-0.589326662
R1_6	# generated using pymatgen data_Au3S2I3 _symmetry_space_group_name_H-M 'P 1' _cell_length_a 6.45924045 _cell_length_b 7.35828149 _cell_length_c 25.36083200 _cell_angle_alpha 90.00000000 _cell_angle_beta 90.00000000 _cell_angle_gamma 114.37701307 _symmetry_Int_Tables_number 1 _chemical_formula_structural Au3S2I3 _chemical_formula_sum 'Au3 S2 I3' _cell_volume 1097.91289735 _cell_formula_units_Z 1 l…	POSCAR596_CONTCARClI	0.141718889	['I', 'Au', 'S']	1	Au3 S2 I3	1	-0.171577164
R1_7	# generated using pymatgen data_Sb2SI2 _symmetry_space_group_name_H-M 'P 1' _cell_length_a 5.62087279 _cell_length_b 7.62636024 _cell_length_c 26.47531300 _cell_angle_alpha 90.00000000 _cell_angle_beta 90.00000000 _cell_angle_gamma 90.00431213 _symmetry_Int_Tables_number 1 _chemical_formula_structural Sb2SI2 _chemical_formula_sum 'Sb4 S2 I4' _cell_volume 1134.91196301 _cell_formula_units_Z 2 loop…	POSCAR1676_CONTCARBrI	0.1414569	['Sb', 'I', 'S']	1	Sb4 S2 I4	1	-0.356315099
R1_9	# generated using pymatgen data_AlF3 _symmetry_space_group_name_H-M 'P 1' _cell_length_a 4.91097048 _cell_length_b 4.91070887 _cell_length_c 20.08560900 _cell_angle_alpha 90.00000000 _cell_angle_beta 90.00000000 _cell_angle_gamma 120.00359270 _symmetry_Int_Tables_number 1 _chemical_formula_structural AlF3 _chemical_formula_sum 'Al2 F6' _cell_volume 419.48015832 _cell_formula_units_Z 2 loop_ _symm…	POSCAR659_CONTCARInAl	0.009391285	['F', 'Al']	162	Al2 F6	1	-3.56159616
R1_10	# generated using pymatgen data_PHSe3 _symmetry_space_group_name_H-M 'P 1' _cell_length_a 6.99144942 _cell_length_b 6.19382726 _cell_length_c 36.16848000 _cell_angle_alpha 90.00000000 _cell_angle_beta 90.00000000 _cell_angle_gamma 123.73600150 _symmetry_Int_Tables_number 1 _chemical_formula_structural PHSe3 _chemical_formula_sum 'P2 H2 Se6' _cell_volume 1302.48829285 _cell_formula_units_Z 2 loop_…	POSCAR1371_CONTCARLiH	0.057478619	['H', 'P', 'Se']	2	H2 P2 Se6	1	-0.108341167
R1_11	# generated using pymatgen data_MnIn2Te3I2 _symmetry_space_group_name_H-M 'P 1' _cell_length_a 4.09189878 _cell_length_b 5.85866333 _cell_length_c 23.62075000 _cell_angle_alpha 90.00000000 _cell_angle_beta 90.00000000 _cell_angle_gamma 90.00214225 _symmetry_Int_Tables_number 1 _chemical_formula_structural MnIn2Te3I2 _chemical_formula_sum 'Mn1 In2 Te3 I2' _cell_volume 566.26159417 _cell_formula_un…	POSCAR715_CONTCARSTe	0.119068706	['I', 'In', 'Mn', 'Te']	47	Mn1 In2 Te3 I2	1	-0.468869268
R1_13	# generated using pymatgen data_CoNi(SeI)2 _symmetry_space_group_name_H-M 'P 1' _cell_length_a 3.83992513 _cell_length_b 6.71335834 _cell_length_c 21.91645200 _cell_angle_alpha 90.00000000 _cell_angle_beta 90.00000000 _cell_angle_gamma 105.90861513 _symmetry_Int_Tables_number 1 _chemical_formula_structural CoNi(SeI)2 _chemical_formula_sum 'Co1 Ni1 Se2 I2' _cell_volume 543.34102613 _cell_formula_u…	POSCAR1594_CONTCARBrI	0.140307029	['I', 'Co', 'Ni', 'Se']	1	Co1 Ni1 Se2 I2	1	-0.25438151
R1_15	# generated using pymatgen data_CuAg3(SCl2)2 _symmetry_space_group_name_H-M 'P 1' _cell_length_a 3.99644639 _cell_length_b 6.21702670 _cell_length_c 39.09469600 _cell_angle_alpha 90.00000000 _cell_angle_beta 90.00000000 _cell_angle_gamma 91.27058236 _symmetry_Int_Tables_number 1 _chemical_formula_structural CuAg3(SCl2)2 _chemical_formula_sum 'Cu1 Ag3 S2 Cl4' _cell_volume 971.10853074 _cell_formul…	POSCAR1933_CONTCARTeS	0.09334711	['Cl', 'S', 'Cu', 'Ag']	1	Cu1 Ag3 S2 Cl4	1	-0.552737305
R1_16	# generated using pymatgen data_Tc2TeS2 _symmetry_space_group_name_H-M 'P 1' _cell_length_a 3.15466269 _cell_length_b 3.15464245 _cell_length_c 29.57506200 _cell_angle_alpha 90.00000000 _cell_angle_beta 90.00000000 _cell_angle_gamma 120.00851364 _symmetry_Int_Tables_number 1 _chemical_formula_structural Tc2TeS2 _chemical_formula_sum 'Tc2 Te1 S2' _cell_volume 254.87198674 _cell_formula_units_Z 1 l…	POSCAR613_CONTCARMnTc	-0.544055579	['Te', 'S', 'Tc']	164	Tc2 Te1 S2	1	-0.507696196
R1_17	# generated using pymatgen data_NiIr(SeBr)2 _symmetry_space_group_name_H-M 'P 1' _cell_length_a 3.48783930 _cell_length_b 6.87269128 _cell_length_c 21.91645200 _cell_angle_alpha 90.00000000 _cell_angle_beta 90.00000000 _cell_angle_gamma 103.83697745 _symmetry_Int_Tables_number 1 _chemical_formula_structural NiIr(SeBr)2 _chemical_formula_sum 'Ni1 Ir1 Se2 Br2' _cell_volume 510.11006814 _cell_formul…	POSCAR1594_CONTCARCoIr	0.10759699	['Se', 'Ni', 'Br', 'Ir']	1	Ir1 Ni1 Se2 Br2	1	-0.352821403
R1_19	# generated using pymatgen data_Cu2TeCl2 _symmetry_space_group_name_H-M 'P 1' _cell_length_a 3.68158252 _cell_length_b 6.19712626 _cell_length_c 39.09469600 _cell_angle_alpha 90.00000000 _cell_angle_beta 90.00000000 _cell_angle_gamma 90.02197277 _symmetry_Int_Tables_number 1 _chemical_formula_structural Cu2TeCl2 _chemical_formula_sum 'Cu4 Te2 Cl4' _cell_volume 891.95448225 _cell_formula_units_Z 2…	POSCAR1933_CONTCARAgCu	0.044158645	['Cl', 'Cu', 'Te']	2	Cu4 Te2 Cl4	1	-0.601925772
R1_21	# generated using pymatgen data_NbTeO _symmetry_space_group_name_H-M 'P 1' _cell_length_a 3.29308154 _cell_length_b 3.29664648 _cell_length_c 16.74705900 _cell_angle_alpha 90.00000000 _cell_angle_beta 90.00000000 _cell_angle_gamma 89.99956273 _symmetry_Int_Tables_number 1 _chemical_formula_structural NbTeO _chemical_formula_sum 'Nb1 Te1 O1' _cell_volume 181.80817737 _cell_formula_units_Z 1 loop_ …	POSCAR902_CONTCARTaNb	-0.116264833	['Nb', 'Te', 'O']	25	Nb1 Te1 O1	1	-1.412286703
R1_22	# generated using pymatgen data_ZrSeF2 _symmetry_space_group_name_H-M 'P 1' _cell_length_a 5.32111245 _cell_length_b 6.16587193 _cell_length_c 32.07267000 _cell_angle_alpha 90.00000000 _cell_angle_beta 90.00000000 _cell_angle_gamma 115.56026767 _symmetry_Int_Tables_number 1 _chemical_formula_structural ZrSeF2 _chemical_formula_sum 'Zr2 Se2 F4' _cell_volume 949.29701254 _cell_formula_units_Z 2 loo…	POSCAR877_CONTCARBrF	-0.374041403	['F', 'Zr', 'Se']	12	Zr2 Se2 F4	1	-2.783547406
R1_23	# generated using pymatgen data_MnInSe2S _symmetry_space_group_name_H-M 'P 1' _cell_length_a 3.75845269 _cell_length_b 3.75724062 _cell_length_c 20.69406500 _cell_angle_alpha 90.00000000 _cell_angle_beta 90.00000000 _cell_angle_gamma 120.01414826 _symmetry_Int_Tables_number 1 _chemical_formula_structural MnInSe2S _chemical_formula_sum 'Mn1 In1 Se2 S1' _cell_volume 253.04199508 _cell_formula_units…	POSCAR853_CONTCARTeSe	0.036204978	['In', 'Mn', 'Se', 'S']	1	Mn1 In1 Se2 S1	1	-0.602559758
R1_24	# generated using pymatgen data_Te3Rh3I2 _symmetry_space_group_name_H-M 'P 1' _cell_length_a 3.98724248 _cell_length_b 5.25757099 _cell_length_c 24.44784500 _cell_angle_alpha 90.00000000 _cell_angle_beta 90.00000000 _cell_angle_gamma 89.95102271 _symmetry_Int_Tables_number 1 _chemical_formula_structural Te3Rh3I2 _chemical_formula_sum 'Te3 Rh3 I2' _cell_volume 512.50513051 _cell_formula_units_Z 1 …	POSCAR1084_CONTCARIrRh	0.106930025	['Te', 'I', 'Rh']	1	Te3 Rh3 I2	1	-0.481718815
R1_25	# generated using pymatgen data_MnGa2S3I2 _symmetry_space_group_name_H-M 'P 1' _cell_length_a 3.79467050 _cell_length_b 4.70558146 _cell_length_c 23.62075000 _cell_angle_alpha 90.00000000 _cell_angle_beta 90.00000000 _cell_angle_gamma 89.99408091 _symmetry_Int_Tables_number 1 _chemical_formula_structural MnGa2S3I2 _chemical_formula_sum 'Mn1 Ga2 S3 I2' _cell_volume 421.77520703 _cell_formula_units…	POSCAR715_CONTCARInGa	0.126424305	['I', 'S', 'Mn', 'Ga']	6	Mn1 Ga2 S3 I2	1	-0.603939785
R1_26	# generated using pymatgen data_CuPd2S3Br2 _symmetry_space_group_name_H-M 'P 1' _cell_length_a 4.90621809 _cell_length_b 5.97259239 _cell_length_c 29.12278900 _cell_angle_alpha 90.00000000 _cell_angle_beta 90.00000000 _cell_angle_gamma 114.28341789 _symmetry_Int_Tables_number 1 _chemical_formula_structural CuPd2S3Br2 _chemical_formula_sum 'Cu1 Pd2 S3 Br2' _cell_volume 777.87534234 _cell_formula_u…	POSCAR2251_CONTCARSeS	0.171728457	['Pd', 'Br', 'Cu', 'S']	1	Cu1 Pd2 S3 Br2	1	-0.299454356
R1_27	# generated using pymatgen data_Au3Se2Cl3 _symmetry_space_group_name_H-M 'P 1' _cell_length_a 6.36880943 _cell_length_b 7.08558209 _cell_length_c 25.36083200 _cell_angle_alpha 90.00000000 _cell_angle_beta 90.00000000 _cell_angle_gamma 114.71197669 _symmetry_Int_Tables_number 1 _chemical_formula_structural Au3Se2Cl3 _chemical_formula_sum 'Au3 Se2 Cl3' _cell_volume 1039.64329911 _cell_formula_units…	POSCAR596_CONTCARSSe	0.088270148	['Cl', 'Au', 'Se']	1	Au3 Se2 Cl3	1	-0.380133165
R1_28	# generated using pymatgen data_TlF3 _symmetry_space_group_name_H-M 'P 1' _cell_length_a 5.99882698 _cell_length_b 5.99432489 _cell_length_c 20.08560900 _cell_angle_alpha 90.00000000 _cell_angle_beta 90.00000000 _cell_angle_gamma 119.89007900 _symmetry_Int_Tables_number 1 _chemical_formula_structural TlF3 _chemical_formula_sum 'Tl2 F6' _cell_volume 626.18437354 _cell_formula_units_Z 2 loop_ _symm…	POSCAR659_CONTCARInTl	0.078345661	['F', 'Tl']	12	Tl2 F6	1	-1.797601364
R1_29	# generated using pymatgen data_TiNbPSe2 _symmetry_space_group_name_H-M 'P 1' _cell_length_a 3.51051785 _cell_length_b 3.51040164 _cell_length_c 32.54835500 _cell_angle_alpha 90.00000000 _cell_angle_beta 90.00000000 _cell_angle_gamma 120.02943584 _symmetry_Int_Tables_number 1 _chemical_formula_structural TiNbPSe2 _chemical_formula_sum 'Ti1 Nb1 P1 Se2' _cell_volume 347.26321027 _cell_formula_units…	POSCAR649_CONTCARHfTi	0.102425456	['Ti', 'Nb', 'P', 'Se']	156	Ti1 Nb1 P1 Se2	1	-1.29706993
R1_30	# generated using pymatgen data_CuAg3(SeCl2)2 _symmetry_space_group_name_H-M 'P 1' _cell_length_a 4.02658904 _cell_length_b 6.26461557 _cell_length_c 39.09469600 _cell_angle_alpha 90.00000000 _cell_angle_beta 90.00000000 _cell_angle_gamma 91.37947536 _symmetry_Int_Tables_number 1 _chemical_formula_structural CuAg3(SeCl2)2 _chemical_formula_sum 'Cu1 Ag3 Se2 Cl4' _cell_volume 985.87916122 _cell_for…	POSCAR1933_CONTCARTeSe	0.045794562	['Cl', 'Cu', 'Se', 'Ag']	1	Cu1 Ag3 Se2 Cl4	1	-0.600289853
R1_31	# generated using pymatgen data_Mn2TeSe2 _symmetry_space_group_name_H-M 'P 1' _cell_length_a 3.76437535 _cell_length_b 3.76473057 _cell_length_c 29.57506200 _cell_angle_alpha 90.00000000 _cell_angle_beta 90.00000000 _cell_angle_gamma 119.90320835 _symmetry_Int_Tables_number 1 _chemical_formula_structural Mn2TeSe2 _chemical_formula_sum 'Mn2 Te1 Se2' _cell_volume 363.33386207 _cell_formula_units_Z …	POSCAR613_CONTCARSSe	0.054471754	['Te', 'Mn', 'Se']	164	Mn2 Te1 Se2	1	-0.545686406
R1_33	# generated using pymatgen data_HfSeBr2 _symmetry_space_group_name_H-M 'P 1' _cell_length_a 5.24497982 _cell_length_b 6.60628147 _cell_length_c 32.07267000 _cell_angle_alpha 90.00000000 _cell_angle_beta 90.00000000 _cell_angle_gamma 113.40207929 _symmetry_Int_Tables_number 1 _chemical_formula_structural HfSeBr2 _chemical_formula_sum 'Hf2 Se2 Br4' _cell_volume 1019.89572658 _cell_formula_units_Z 2…	POSCAR877_CONTCARZrHf	0.045859423	['Hf', 'Se', 'Br']	12	Hf2 Se2 Br4	1	-1.46391439
R1_34	# generated using pymatgen data_Mn2Te2P _symmetry_space_group_name_H-M 'P 1' _cell_length_a 3.50739317 _cell_length_b 3.50737281 _cell_length_c 32.69615900 _cell_angle_alpha 90.00000000 _cell_angle_beta 90.00000000 _cell_angle_gamma 119.86066388 _symmetry_Int_Tables_number 1 _chemical_formula_structural Mn2Te2P _chemical_formula_sum 'Mn2 Te2 P1' _cell_volume 348.82034668 _cell_formula_units_Z 1 l…	POSCAR2249_CONTCARSTe	-0.033110044	['Te', 'Mn', 'P']	164	Mn2 P1 Te2	1	-0.424888934
R1_36	# generated using pymatgen data_CoNi(SBr)2 _symmetry_space_group_name_H-M 'P 1' _cell_length_a 3.51303036 _cell_length_b 6.38569430 _cell_length_c 21.91645200 _cell_angle_alpha 90.00000000 _cell_angle_beta 90.00000000 _cell_angle_gamma 105.46002020 _symmetry_Int_Tables_number 1 _chemical_formula_structural CoNi(SBr)2 _chemical_formula_sum 'Co1 Ni1 S2 Br2' _cell_volume 473.86509440 _cell_formula_u…	POSCAR1594_CONTCARSeS	0.157141992	['Br', 'S', 'Co', 'Ni']	1	Co1 Ni1 S2 Br2	1	-0.374868017
R1_37	# generated using pymatgen data_InCl3 _symmetry_space_group_name_H-M 'P 1' _cell_length_a 6.47602554 _cell_length_b 6.47557981 _cell_length_c 20.08560900 _cell_angle_alpha 90.00000000 _cell_angle_beta 90.00000000 _cell_angle_gamma 119.91972993 _symmetry_Int_Tables_number 1 _chemical_formula_structural InCl3 _chemical_formula_sum 'In2 Cl6' _cell_volume 730.05160862 _cell_formula_units_Z 2 loop_ _s…	POSCAR659_CONTCARFCl	0.000503283	['Cl', 'In']	12	In2 Cl6	1	-1.220963713
R1_38	# generated using pymatgen data_MnIn2S3Br2 _symmetry_space_group_name_H-M 'P 1' _cell_length_a 3.80712786 _cell_length_b 5.01686642 _cell_length_c 23.62075000 _cell_angle_alpha 90.00000000 _cell_angle_beta 90.00000000 _cell_angle_gamma 90.00300041 _symmetry_Int_Tables_number 1 _chemical_formula_structural MnIn2S3Br2 _chemical_formula_sum 'Mn1 In2 S3 Br2' _cell_volume 451.15282617 _cell_formula_un…	POSCAR715_CONTCARIBr	0.16525063	['Br', 'In', 'Mn', 'S']	47	Mn1 In2 S3 Br2	1	-0.739106449
R1_40	# generated using pymatgen data_HfNbTe2P _symmetry_space_group_name_H-M 'P 1' _cell_length_a 3.69212257 _cell_length_b 3.69208867 _cell_length_c 32.54835500 _cell_angle_alpha 90.00000000 _cell_angle_beta 90.00000000 _cell_angle_gamma 119.98030727 _symmetry_Int_Tables_number 1 _chemical_formula_structural HfNbTe2P _chemical_formula_sum 'Hf1 Nb1 Te2 P1' _cell_volume 384.32094615 _cell_formula_units…	POSCAR649_CONTCARSeTe	0.1355853	['Hf', 'Te', 'Nb', 'P']	156	Hf1 Nb1 P1 Te2	1	-1.143366362
R1_41	# generated using pymatgen data_ZrTeBr2 _symmetry_space_group_name_H-M 'P 1' _cell_length_a 5.73325862 _cell_length_b 6.79584712 _cell_length_c 32.07267000 _cell_angle_alpha 90.00000000 _cell_angle_beta 90.00000000 _cell_angle_gamma 114.94425590 _symmetry_Int_Tables_number 1 _chemical_formula_structural ZrTeBr2 _chemical_formula_sum 'Zr2 Te2 Br4' _cell_volume 1133.05956221 _cell_formula_units_Z 2…	POSCAR877_CONTCARSeTe	0.193807313	['Zr', 'Te', 'Br']	12	Zr2 Te2 Br4	1	-1.262227229
R1_42	# generated using pymatgen data_Mn2AsS2 _symmetry_space_group_name_H-M 'P 1' _cell_length_a 2.93411484 _cell_length_b 2.93233228 _cell_length_c 32.69615900 _cell_angle_alpha 90.00000000 _cell_angle_beta 90.00000000 _cell_angle_gamma 119.95088743 _symmetry_Int_Tables_number 1 _chemical_formula_structural Mn2AsS2 _chemical_formula_sum 'Mn2 As1 S2' _cell_volume 243.74312343 _cell_formula_units_Z 1 l…	POSCAR2249_CONTCARPAs	0.14547892	['As', 'Mn', 'S']	164	Mn2 As1 S2	1	-0.51311926
R1_45	# generated using pymatgen data_Au2Cl2O _symmetry_space_group_name_H-M 'P 1' _cell_length_a 3.50239414 _cell_length_b 3.50245142 _cell_length_c 18.39522700 _cell_angle_alpha 90.00000000 _cell_angle_beta 90.00000000 _cell_angle_gamma 103.82318304 _symmetry_Int_Tables_number 1 _chemical_formula_structural Au2Cl2O _chemical_formula_sum 'Au2 Cl2 O1' _cell_volume 219.11816086 _cell_formula_units_Z 1 l…	POSCAR305_CONTCARCuAu	0.028113169	['Cl', 'Au', 'O']	1	Au2 Cl2 O1	1	-0.393189706
R1_46	# generated using pymatgen data_CuAg3(TeBr2)2 _symmetry_space_group_name_H-M 'P 1' _cell_length_a 4.14030171 _cell_length_b 6.60670421 _cell_length_c 39.09469600 _cell_angle_alpha 90.00000000 _cell_angle_beta 90.00000000 _cell_angle_gamma 91.60861516 _symmetry_Int_Tables_number 1 _chemical_formula_structural CuAg3(TeBr2)2 _chemical_formula_sum 'Cu1 Ag3 Te2 Br4' _cell_volume 1068.96505106 _cell_fo…	POSCAR1933_CONTCARClBr	-0.011910461	['Br', 'Cu', 'Te', 'Ag']	1	Cu1 Ag3 Te2 Br4	1	-0.486298811
R1_47	# generated using pymatgen data_NaPSe3 _symmetry_space_group_name_H-M 'P 1' _cell_length_a 6.15065328 _cell_length_b 6.13874207 _cell_length_c 36.16848000 _cell_angle_alpha 90.00000000 _cell_angle_beta 90.00000000 _cell_angle_gamma 110.36896478 _symmetry_Int_Tables_number 1 _chemical_formula_structural NaPSe3 _chemical_formula_sum 'Na2 P2 Se6' _cell_volume 1280.23169634 _cell_formula_units_Z 2 lo…	POSCAR1371_CONTCARLiNa	-0.306456456	['Na', 'Se', 'P']	2	Na2 P2 Se6	1	-0.472276243
R1_48	# generated using pymatgen data_Co3Te3I2 _symmetry_space_group_name_H-M 'P 1' _cell_length_a 3.95284352 _cell_length_b 5.00400222 _cell_length_c 24.44784500 _cell_angle_alpha 90.00000000 _cell_angle_beta 90.00000000 _cell_angle_gamma 89.99872558 _symmetry_Int_Tables_number 1 _chemical_formula_structural Co3Te3I2 _chemical_formula_sum 'Co3 Te3 I2' _cell_volume 483.57929666 _cell_formula_units_Z 1 …	POSCAR1084_CONTCARIrCo	0.106200615	['Te', 'I', 'Co']	25	Te3 Co3 I2	1	-0.196778251
R1_49	# generated using pymatgen data_Mn2S3 _symmetry_space_group_name_H-M 'P 1' _cell_length_a 3.48109351 _cell_length_b 3.48099683 _cell_length_c 29.57506200 _cell_angle_alpha 90.00000000 _cell_angle_beta 90.00000000 _cell_angle_gamma 119.97783278 _symmetry_Int_Tables_number 1 _chemical_formula_structural Mn2S3 _chemical_formula_sum 'Mn2 S3' _cell_volume 310.43635706 _cell_formula_units_Z 1 loop_ _sy…	POSCAR613_CONTCARTeS	-0.040545056	['Mn', 'S']	164	Mn2 S3	1	-0.699143236
R1_51	# generated using pymatgen data_MnIn2Se3I2 _symmetry_space_group_name_H-M 'P 1' _cell_length_a 3.96704942 _cell_length_b 5.44040789 _cell_length_c 23.62075000 _cell_angle_alpha 90.00000000 _cell_angle_beta 90.00000000 _cell_angle_gamma 89.99930994 _symmetry_Int_Tables_number 1 _chemical_formula_structural MnIn2Se3I2 _chemical_formula_sum 'Mn1 In2 Se3 I2' _cell_volume 509.79169464 _cell_formula_un…	POSCAR715_CONTCARSSe	0.022374699	['I', 'In', 'Mn', 'Se']	25	Mn1 In2 Se3 I2	1	-0.616218422
R1_54	# generated using pymatgen data_Tc2PS2 _symmetry_space_group_name_H-M 'P 1' _cell_length_a 2.99551089 _cell_length_b 2.99551242 _cell_length_c 32.69615900 _cell_angle_alpha 90.00000000 _cell_angle_beta 90.00000000 _cell_angle_gamma 119.97327729 _symmetry_Int_Tables_number 1 _chemical_formula_structural Tc2PS2 _chemical_formula_sum 'Tc2 P1 S2' _cell_volume 254.14775533 _cell_formula_units_Z 1 loop…	POSCAR2249_CONTCARMnTc	-0.442988615	['P', 'S', 'Tc']	164	Tc2 P1 S2	1	-0.67916232
R1_55	# generated using pymatgen data_Mn2Te3 _symmetry_space_group_name_H-M 'P 1' _cell_length_a 3.86206517 _cell_length_b 3.86184690 _cell_length_c 29.57506200 _cell_angle_alpha 90.00000000 _cell_angle_beta 90.00000000 _cell_angle_gamma 119.84434774 _symmetry_Int_Tables_number 1 _chemical_formula_structural Mn2Te3 _chemical_formula_sum 'Mn2 Te3' _cell_volume 382.60441975 _cell_formula_units_Z 1 loop_ …	POSCAR613_CONTCARSTe	-0.00460359	['Te', 'Mn']	12	Mn2 Te3	1	-0.39638248
R1_56	# generated using pymatgen data_MnInTeSe2 _symmetry_space_group_name_H-M 'P 1' _cell_length_a 3.89419167 _cell_length_b 3.89649505 _cell_length_c 20.69406500 _cell_angle_alpha 90.00000000 _cell_angle_beta 90.00000000 _cell_angle_gamma 119.98190129 _symmetry_Int_Tables_number 1 _chemical_formula_structural MnInTeSe2 _chemical_formula_sum 'Mn1 In1 Te1 Se2' _cell_volume 271.98632450 _cell_formula_un…	POSCAR853_CONTCARSSe	0.094934947	['In', 'Mn', 'Te', 'Se']	1	Mn1 In1 Te1 Se2	1	-0.507029348
R1_57	# generated using pymatgen data_GaF3 _symmetry_space_group_name_H-M 'P 1' _cell_length_a 5.16969034 _cell_length_b 5.17146837 _cell_length_c 20.08560900 _cell_angle_alpha 90.00000000 _cell_angle_beta 90.00000000 _cell_angle_gamma 120.00687269 _symmetry_Int_Tables_number 1 _chemical_formula_structural GaF3 _chemical_formula_sum 'Ga2 F6' _cell_volume 465.01178396 _cell_formula_units_Z 2 loop_ _symm…	POSCAR659_CONTCARInGa	0.000221672	['F', 'Ga']	162	Ga2 F6	1	-2.617044881
R1_58	# generated using pymatgen data_CoPd(SeBr)2 _symmetry_space_group_name_H-M 'P 1' _cell_length_a 3.55024186 _cell_length_b 6.81704548 _cell_length_c 21.91645200 _cell_angle_alpha 90.00000000 _cell_angle_beta 90.00000000 _cell_angle_gamma 104.35699116 _symmetry_Int_Tables_number 1 _chemical_formula_structural CoPd(SeBr)2 _chemical_formula_sum 'Co1 Pd1 Se2 Br2' _cell_volume 513.86006498 _cell_formul…	POSCAR1594_CONTCARNiPd	0.025727154	['Pd', 'Co', 'Br', 'Se']	1	Co1 Pd1 Se2 Br2	1	-0.408097815
R1_59	# generated using pymatgen data_CuTe2Au3Cl4 _symmetry_space_group_name_H-M 'P 1' _cell_length_a 4.33364568 _cell_length_b 6.56660489 _cell_length_c 39.09469600 _cell_angle_alpha 90.00000000 _cell_angle_beta 90.00000000 _cell_angle_gamma 92.51281758 _symmetry_Int_Tables_number 1 _chemical_formula_structural CuTe2Au3Cl4 _chemical_formula_sum 'Cu1 Te2 Au3 Cl4' _cell_volume 1111.46124664 _cell_formul…	POSCAR1933_CONTCARAgAu	0.086974606	['Cl', 'Cu', 'Au', 'Te']	1	Cu1 Au3 Te2 Cl4	1	-0.559109809
R1_60	# generated using pymatgen data_ZrSBr2 _symmetry_space_group_name_H-M 'P 1' _cell_length_a 5.02825192 _cell_length_b 6.59075674 _cell_length_c 32.07267000 _cell_angle_alpha 90.00000000 _cell_angle_beta 90.00000000 _cell_angle_gamma 112.45640798 _symmetry_Int_Tables_number 1 _chemical_formula_structural ZrSBr2 _chemical_formula_sum 'Zr2 S2 Br4' _cell_volume 982.28947375 _cell_formula_units_Z 2 loo…	POSCAR877_CONTCARSeS	0.159190981	['Br', 'Zr', 'S']	12	Zr2 S2 Br4	1	-1.567048284
R1_61	# generated using pymatgen data_TiSeBr2 _symmetry_space_group_name_H-M 'P 1' _cell_length_a 5.13294676 _cell_length_b 6.40096282 _cell_length_c 32.07267000 _cell_angle_alpha 90.00000000 _cell_angle_beta 90.00000000 _cell_angle_gamma 113.82599022 _symmetry_Int_Tables_number 1 _chemical_formula_structural TiSeBr2 _chemical_formula_sum 'Ti2 Se2 Br4' _cell_volume 963.96704942 _cell_formula_units_Z 2 …	POSCAR877_CONTCARZrTi	0.11973123	['Ti', 'Se', 'Br']	2	Ti2 Se2 Br4	1	-1.238896098
R1_62	# generated using pymatgen data_Cu3Br5 _symmetry_space_group_name_H-M 'P 1' _cell_length_a 6.41167634 _cell_length_b 6.41265485 _cell_length_c 19.24391900 _cell_angle_alpha 90.00000000 _cell_angle_beta 90.00000000 _cell_angle_gamma 111.78937043 _symmetry_Int_Tables_number 1 _chemical_formula_structural Cu3Br5 _chemical_formula_sum 'Cu3 Br5' _cell_volume 734.70073321 _cell_formula_units_Z 1 loop_ …	POSCAR1867_CONTCARClBr	0.087497539	['Cu', 'Br']	8	Cu3 Br5	1	-0.386890811
R1_64	# generated using pymatgen data_MnInTeS2 _symmetry_space_group_name_H-M 'P 1' _cell_length_a 3.78016433 _cell_length_b 3.78112037 _cell_length_c 20.69406500 _cell_angle_alpha 90.00000000 _cell_angle_beta 90.00000000 _cell_angle_gamma 119.96390023 _symmetry_Int_Tables_number 1 _chemical_formula_structural MnInTeS2 _chemical_formula_sum 'Mn1 In1 Te1 S2' _cell_volume 256.25095309 _cell_formula_units…	POSCAR853_CONTCARSeS	0.132607094	['In', 'Mn', 'Te', 'S']	8	Mn1 In1 Te1 S2	1	-0.506157638
R1_65	# generated using pymatgen data_LiTe _symmetry_space_group_name_H-M 'P 1' _cell_length_a 3.07811331 _cell_length_b 4.26503390 _cell_length_c 25.81175800 _cell_angle_alpha 90.00000000 _cell_angle_beta 90.00000000 _cell_angle_gamma 90.04787572 _symmetry_Int_Tables_number 1 _chemical_formula_structural LiTe _chemical_formula_sum 'Li2 Te2' _cell_volume 338.86329030 _cell_formula_units_Z 2 loop_ _symm…	POSCAR2213_CONTCARSeTe	-0.883757898	['Li', 'Te']	11	Li2 Te2	1	-0.799942828
R1_66	# generated using pymatgen data_Au3S2Br3 _symmetry_space_group_name_H-M 'P 1' _cell_length_a 6.34161851 _cell_length_b 7.17344442 _cell_length_c 25.36083200 _cell_angle_alpha 90.00000000 _cell_angle_beta 90.00000000 _cell_angle_gamma 114.86069428 _symmetry_Int_Tables_number 1 _chemical_formula_structural Au3S2Br3 _chemical_formula_sum 'Au3 S2 Br3' _cell_volume 1046.78594027 _cell_formula_units_Z …	POSCAR596_CONTCARClBr	0.091112981	['Br', 'Au', 'S']	1	Au3 S2 Br3	1	-0.245432279
R1_67	# generated using pymatgen data_Cu3I5 _symmetry_space_group_name_H-M 'P 1' _cell_length_a 6.73506318 _cell_length_b 6.73491302 _cell_length_c 19.24391900 _cell_angle_alpha 90.00000000 _cell_angle_beta 90.00000000 _cell_angle_gamma 113.78952748 _symmetry_Int_Tables_number 1 _chemical_formula_structural Cu3I5 _chemical_formula_sum 'Cu3 I5' _cell_volume 798.73761728 _cell_formula_units_Z 1 loop_ _sy…	POSCAR1867_CONTCARClI	0.139759188	['Cu', 'I']	8	Cu3 I5	1	-0.212103655
R1_68	# generated using pymatgen data_Mn2SeS2 _symmetry_space_group_name_H-M 'P 1' _cell_length_a 3.55917723 _cell_length_b 3.55906192 _cell_length_c 29.57506200 _cell_angle_alpha 90.00000000 _cell_angle_beta 90.00000000 _cell_angle_gamma 119.95010611 _symmetry_Int_Tables_number 1 _chemical_formula_structural Mn2SeS2 _chemical_formula_sum 'Mn2 Se1 S2' _cell_volume 324.60827043 _cell_formula_units_Z 1 l…	POSCAR613_CONTCARTeSe	-0.010929346	['Mn', 'Se', 'S']	164	Mn2 Se1 S2	1	-0.669527526
R1_69	# generated using pymatgen data_NaTlSe _symmetry_space_group_name_H-M 'P 1' _cell_length_a 5.41303710 _cell_length_b 5.41665457 _cell_length_c 17.96264100 _cell_angle_alpha 90.00000000 _cell_angle_beta 90.00000000 _cell_angle_gamma 89.97965445 _symmetry_Int_Tables_number 1 _chemical_formula_structural NaTlSe _chemical_formula_sum 'Na2 Tl2 Se2' _cell_volume 526.67451961 _cell_formula_units_Z 2 loo…	POSCAR240_CONTCAROSe	-0.234633048	['Na', 'Se', 'Tl']	2	Na2 Tl2 Se2	1	-0.631706108
R1_71	# generated using pymatgen data_CuAg3(TeI2)2 _symmetry_space_group_name_H-M 'P 1' _cell_length_a 4.27242573 _cell_length_b 7.10555010 _cell_length_c 39.09469600 _cell_angle_alpha 90.00000000 _cell_angle_beta 90.00000000 _cell_angle_gamma 92.72396272 _symmetry_Int_Tables_number 1 _chemical_formula_structural CuAg3(TeI2)2 _chemical_formula_sum 'Cu1 Ag3 Te2 I4' _cell_volume 1185.49322168 _cell_formu…	POSCAR1933_CONTCARClI	0.086180204	['I', 'Cu', 'Te', 'Ag']	1	Cu1 Ag3 Te2 I4	1	-0.385496851
R1_73	# generated using pymatgen data_P4S2IBr3 _symmetry_space_group_name_H-M 'P 1' _cell_length_a 5.41470579 _cell_length_b 8.02761943 _cell_length_c 26.47531300 _cell_angle_alpha 90.00000000 _cell_angle_beta 90.00000000 _cell_angle_gamma 88.76688563 _symmetry_Int_Tables_number 1 _chemical_formula_structural P4S2IBr3 _chemical_formula_sum 'P4 S2 I1 Br3' _cell_volume 1150.54114352 _cell_formula_units_Z…	POSCAR1676_CONTCARSbP	0.184273966	['I', 'Br', 'P', 'S']	1	P4 S2 I1 Br3	1	-0.286386734
R1_79	# generated using pymatgen data_Nb2NCl2 _symmetry_space_group_name_H-M 'P 1' _cell_length_a 3.19345791 _cell_length_b 3.49054561 _cell_length_c 20.57211300 _cell_angle_alpha 90.00000000 _cell_angle_beta 90.00000000 _cell_angle_gamma 117.26741407 _symmetry_Int_Tables_number 1 _chemical_formula_structural Nb2NCl2 _chemical_formula_sum 'Nb2 N1 Cl2' _cell_volume 203.83349044 _cell_formula_units_Z 1 l…	POSCAR784_CONTCARTaNb	0.121019257	['Cl', 'Nb', 'N']	12	Nb2 N1 Cl2	1	-1.42436422
R1_80	# generated using pymatgen data_LiSbSe3 _symmetry_space_group_name_H-M 'P 1' _cell_length_a 6.09416157 _cell_length_b 6.09431993 _cell_length_c 36.16848000 _cell_angle_alpha 90.00000000 _cell_angle_beta 90.00000000 _cell_angle_gamma 109.56565475 _symmetry_Int_Tables_number 1 _chemical_formula_structural LiSbSe3 _chemical_formula_sum 'Li2 Sb2 Se6' _cell_volume 1265.72533510 _cell_formula_units_Z 2…	POSCAR1371_CONTCARPSb	0.035032247	['Li', 'Sb', 'Se']	1	Li2 Sb2 Se6	1	-0.430504459
R1_81	# generated using pymatgen data_MnInSeS2 _symmetry_space_group_name_H-M 'P 1' _cell_length_a 3.78997543 _cell_length_b 3.64689202 _cell_length_c 20.69406500 _cell_angle_alpha 90.00000000 _cell_angle_beta 90.00000000 _cell_angle_gamma 118.83522199 _symmetry_Int_Tables_number 1 _chemical_formula_structural MnInSeS2 _chemical_formula_sum 'Mn1 In1 Se1 S2' _cell_volume 250.56150646 _cell_formula_units…	POSCAR853_CONTCARTeS	0.016592892	['In', 'Mn', 'Se', 'S']	1	Mn1 In1 S2 Se1	1	-0.62217184
R1_82	# generated using pymatgen data_In2TcS3I2 _symmetry_space_group_name_H-M 'P 1' _cell_length_a 3.94893159 _cell_length_b 4.61378792 _cell_length_c 23.62075000 _cell_angle_alpha 90.00000000 _cell_angle_beta 90.00000000 _cell_angle_gamma 90.00058560 _symmetry_Int_Tables_number 1 _chemical_formula_structural In2TcS3I2 _chemical_formula_sum 'In2 Tc1 S3 I2' _cell_volume 430.35903067 _cell_formula_units…	POSCAR715_CONTCARMnTc	0.08202967	['In', 'I', 'S', 'Tc']	47	Tc1 In2 S3 I2	1	-0.55673506
R1_83	# generated using pymatgen data_Ag3Te2AuCl4 _symmetry_space_group_name_H-M 'P 1' _cell_length_a 4.20359013 _cell_length_b 6.53877632 _cell_length_c 39.09469600 _cell_angle_alpha 90.00000000 _cell_angle_beta 90.00000000 _cell_angle_gamma 90.07461069 _symmetry_Int_Tables_number 1 _chemical_formula_structural Ag3Te2AuCl4 _chemical_formula_sum 'Ag3 Te2 Au1 Cl4' _cell_volume 1074.56902288 _cell_formul…	POSCAR1933_CONTCARCuAu	0.091367921	['Cl', 'Te', 'Au', 'Ag']	1	Au1 Ag3 Te2 Cl4	1	-0.582397047
R1_84	# generated using pymatgen data_Te2(AuCl)3 _symmetry_space_group_name_H-M 'P 1' _cell_length_a 6.50982944 _cell_length_b 6.93588845 _cell_length_c 25.36083200 _cell_angle_alpha 90.00000000 _cell_angle_beta 90.00000000 _cell_angle_gamma 112.18090726 _symmetry_Int_Tables_number 1 _chemical_formula_structural Te2(AuCl)3 _chemical_formula_sum 'Te2 Au3 Cl3' _cell_volume 1060.33848705 _cell_formula_uni…	POSCAR596_CONTCARSTe	0.110141806	['Cl', 'Te', 'Au']	1	Au3 Te2 Cl3	1	-0.406274223
R1_85	# generated using pymatgen data_SbPdS2I _symmetry_space_group_name_H-M 'P 1' _cell_length_a 3.60739115 _cell_length_b 6.55804475 _cell_length_c 20.12265600 _cell_angle_alpha 90.00000000 _cell_angle_beta 90.00000000 _cell_angle_gamma 90.00352770 _symmetry_Int_Tables_number 1 _chemical_formula_structural SbPdS2I _chemical_formula_sum 'Sb1 Pd1 S2 I1' _cell_volume 476.05037679 _cell_formula_units_Z 1…	POSCAR162_CONTCARNiPd	0.158041405	['Pd', 'Sb', 'I', 'S']	6	Pd1 Sb1 S2 I1	1	-0.339730594
R2_0	# generated using pymatgen data_In2Te2Se _symmetry_space_group_name_H-M 'P 1' _cell_length_a 4.15683758 _cell_length_b 4.19436881 _cell_length_c 21.88522500 _cell_angle_alpha 90.00000000 _cell_angle_beta 90.00000000 _cell_angle_gamma 118.68691855 _symmetry_Int_Tables_number 1 _chemical_formula_structural In2Te2Se _chemical_formula_sum 'In2 Te2 Se1' _cell_volume 334.73947132 _cell_formula_units_Z …	POSCAR1688_CONTCAR	0.160979754	['In', 'Te', 'Se']	1	In2 Te2 Se1	1	-0.440915794
R2_1	# generated using pymatgen data_BiF3 _symmetry_space_group_name_H-M 'P 1' _cell_length_a 3.67372598 _cell_length_b 4.54968064 _cell_length_c 17.86642300 _cell_angle_alpha 90.00000000 _cell_angle_beta 90.00000000 _cell_angle_gamma 90.11653204 _symmetry_Int_Tables_number 1 _chemical_formula_structural BiF3 _chemical_formula_sum 'Bi1 F3' _cell_volume 298.62377875 _cell_formula_units_Z 1 loop_ _symme…	POSCAR547_CONTCAR	0.007215482	['F', 'Bi']	6	Bi1 F3	1	-2.265832838
R2_2	# generated using pymatgen data_TiSeI _symmetry_space_group_name_H-M 'P 1' _cell_length_a 5.07264577 _cell_length_b 6.37938410 _cell_length_c 21.24986600 _cell_angle_alpha 90.00000000 _cell_angle_beta 90.00000000 _cell_angle_gamma 113.38273547 _symmetry_Int_Tables_number 1 _chemical_formula_structural TiSeI _chemical_formula_sum 'Ti3 Se3 I3' _cell_volume 631.17919005 _cell_formula_units_Z 3 loop_…	POSCAR1177_CONTCAR	0.192923692	['I', 'Se', 'Ti']	1	Ti3 Se3 I3	1	-1.111391433
R2_3	# generated using pymatgen data_InAgSeI2 _symmetry_space_group_name_H-M 'P 1' _cell_length_a 4.15845762 _cell_length_b 4.14755328 _cell_length_c 22.31167500 _cell_angle_alpha 90.00000000 _cell_angle_beta 90.00000000 _cell_angle_gamma 119.90753409 _symmetry_Int_Tables_number 1 _chemical_formula_structural InAgSeI2 _chemical_formula_sum 'In1 Ag1 Se1 I2' _cell_volume 333.57305362 _cell_formula_units…	POSCAR857_CONTCAR	0.102585187	['In', 'Ag', 'Se', 'I']	8	In1 Ag1 Se1 I2	1	-0.535624786
R2_4	# generated using pymatgen data_As2S3 _symmetry_space_group_name_H-M 'P 1' _cell_length_a 4.91965352 _cell_length_b 5.88321144 _cell_length_c 17.30949900 _cell_angle_alpha 90.00000000 _cell_angle_beta 90.00000000 _cell_angle_gamma 114.66256755 _symmetry_Int_Tables_number 1 _chemical_formula_structural As2S3 _chemical_formula_sum 'As2 S3' _cell_volume 455.29481428 _cell_formula_units_Z 1 loop_ _sy…	POSCAR185_CONTCAR	0.009019421	['As', 'S']	5	As2 S3	1	-0.2259051
R2_5	# generated using pymatgen data_Sc2SBr2 _symmetry_space_group_name_H-M 'P 1' _cell_length_a 3.74958650 _cell_length_b 3.74521323 _cell_length_c 21.34606300 _cell_angle_alpha 90.00000000 _cell_angle_beta 90.00000000 _cell_angle_gamma 120.16818303 _symmetry_Int_Tables_number 1 _chemical_formula_structural Sc2SBr2 _chemical_formula_sum 'Sc2 S1 Br2' _cell_volume 259.16111366 _cell_formula_units_Z 1 l…	POSCAR600_CONTCAR	0.052659449	['Br', 'Sc', 'S']	12	Sc2 S1 Br2	1	-1.954968658
R2_6	# generated using pymatgen data_CuIBr _symmetry_space_group_name_H-M 'P 1' _cell_length_a 5.30499491 _cell_length_b 5.31662134 _cell_length_c 18.32288100 _cell_angle_alpha 90.00000000 _cell_angle_beta 90.00000000 _cell_angle_gamma 93.40188199 _symmetry_Int_Tables_number 1 _chemical_formula_structural CuIBr _chemical_formula_sum 'Cu2 I2 Br2' _cell_volume 515.87978318 _cell_formula_units_Z 2 loop_ …	POSCAR348_CONTCAR	0.128153008	['I', 'Br', 'Cu']	25	Cu2 I2 Br2	1	-0.345555892
R2_7	# generated using pymatgen data_CrI3 _symmetry_space_group_name_H-M 'P 1' _cell_length_a 3.86364030 _cell_length_b 5.64827633 _cell_length_c 18.83023700 _cell_angle_alpha 90.00000000 _cell_angle_beta 90.00000000 _cell_angle_gamma 90.02930964 _symmetry_Int_Tables_number 1 _chemical_formula_structural CrI3 _chemical_formula_sum 'Cr1 I3' _cell_volume 410.93047668 _cell_formula_units_Z 1 loop_ _symme…	POSCAR927_CONTCAR	0.146789084	['I', 'Cr']	25	Cr1 I3	1	-0.43784976
R2_8	# generated using pymatgen data_FeCl3 _symmetry_space_group_name_H-M 'P 1' _cell_length_a 3.36131708 _cell_length_b 5.83283786 _cell_length_c 18.10070800 _cell_angle_alpha 90.00000000 _cell_angle_beta 90.00000000 _cell_angle_gamma 90.24968526 _symmetry_Int_Tables_number 1 _chemical_formula_structural FeCl3 _chemical_formula_sum 'Fe1 Cl3' _cell_volume 354.87942887 _cell_formula_units_Z 1 loop_ _sy…	POSCAR1464_CONTCAR	0.01844776	['Cl', 'Fe']	6	Fe1 Cl3	1	-0.82376102
R2_10	# generated using pymatgen data_RhSCl _symmetry_space_group_name_H-M 'P 1' _cell_length_a 3.39671754 _cell_length_b 3.40057236 _cell_length_c 17.62309200 _cell_angle_alpha 90.00000000 _cell_angle_beta 90.00000000 _cell_angle_gamma 119.97755587 _symmetry_Int_Tables_number 1 _chemical_formula_structural RhSCl _chemical_formula_sum 'Rh1 S1 Cl1' _cell_volume 176.32844255 _cell_formula_units_Z 1 loop_…	POSCAR635_CONTCAR	0.046908012	['Rh', 'Cl', 'S']	156	Rh1 S1 Cl1	1	-0.780371947
R2_11	# generated using pymatgen data_Ca2SI2 _symmetry_space_group_name_H-M 'P 1' _cell_length_a 4.24083460 _cell_length_b 4.24081357 _cell_length_c 21.42825900 _cell_angle_alpha 90.00000000 _cell_angle_beta 90.00000000 _cell_angle_gamma 120.00174988 _symmetry_Int_Tables_number 1 _chemical_formula_structural Ca2SI2 _chemical_formula_sum 'Ca2 S1 I2' _cell_volume 333.74162533 _cell_formula_units_Z 1 loop…	POSCAR1880_CONTCAR	0.103778504	['I', 'Ca', 'S']	164	Ca2 S1 I2	1	-1.959069688
R2_12	# generated using pymatgen data_Ge2TeI2 _symmetry_space_group_name_H-M 'P 1' _cell_length_a 4.24668009 _cell_length_b 7.34505326 _cell_length_c 22.09593500 _cell_angle_alpha 90.00000000 _cell_angle_beta 90.00000000 _cell_angle_gamma 89.99985901 _symmetry_Int_Tables_number 1 _chemical_formula_structural Ge2TeI2 _chemical_formula_sum 'Ge4 Te2 I4' _cell_volume 689.21842541 _cell_formula_units_Z 2 lo…	POSCAR1316_CONTCAR	0.089482523	['I', 'Te', 'Ge']	1	Ge4 Te2 I4	1	-0.351855967
R2_13	# generated using pymatgen data_MnInSeSI _symmetry_space_group_name_H-M 'P 1' _cell_length_a 4.01973455 _cell_length_b 4.02009354 _cell_length_c 21.74028700 _cell_angle_alpha 90.00000000 _cell_angle_beta 90.00000000 _cell_angle_gamma 119.97152856 _symmetry_Int_Tables_number 1 _chemical_formula_structural MnInSeSI _chemical_formula_sum 'Mn1 In1 Se1 S1 I1' _cell_volume 304.33644559 _cell_formula_un…	POSCAR1628_CONTCAR	-0.03059562	['In', 'Mn', 'I', 'Se', 'S']	1	Mn1 In1 Se1 S1 I1	1	-0.669600004
R2_14	# generated using pymatgen data_MnInS3 _symmetry_space_group_name_H-M 'P 1' _cell_length_a 3.70825190 _cell_length_b 3.70644028 _cell_length_c 20.66113200 _cell_angle_alpha 90.00000000 _cell_angle_beta 90.00000000 _cell_angle_gamma 120.01140823 _symmetry_Int_Tables_number 1 _chemical_formula_structural MnInS3 _chemical_formula_sum 'Mn1 In1 S3' _cell_volume 245.90142271 _cell_formula_units_Z 1 loo…	POSCAR1469_CONTCAR	0.029932759	['In', 'S', 'Mn']	1	Mn1 In1 S3	1	-0.609071626
R2_15	# generated using pymatgen data_SbTePdI2 _symmetry_space_group_name_H-M 'P 1' _cell_length_a 4.16041165 _cell_length_b 4.16340191 _cell_length_c 21.93222400 _cell_angle_alpha 90.00000000 _cell_angle_beta 90.00000000 _cell_angle_gamma 119.97988153 _symmetry_Int_Tables_number 1 _chemical_formula_structural SbTePdI2 _chemical_formula_sum 'Sb1 Te1 Pd1 I2' _cell_volume 329.06822840 _cell_formula_units…	POSCAR890_CONTCAR	0.129485104	['I', 'Te', 'Pd', 'Sb']	1	Sb1 Te1 Pd1 I2	1	-0.368290588
R2_16	# generated using pymatgen data_IrBrO _symmetry_space_group_name_H-M 'P 1' _cell_length_a 3.87131109 _cell_length_b 5.12861701 _cell_length_c 18.77870100 _cell_angle_alpha 90.00000000 _cell_angle_beta 90.00000000 _cell_angle_gamma 112.16275587 _symmetry_Int_Tables_number 1 _chemical_formula_structural IrBrO _chemical_formula_sum 'Ir2 Br2 O2' _cell_volume 345.29419222 _cell_formula_units_Z 2 loop_…	POSCAR1355_CONTCAR	0.049845132	['Ir', 'O', 'Br']	8	Ir2 Br2 O2	1	-0.38190066
R2_17	# generated using pymatgen data_ScBrO _symmetry_space_group_name_H-M 'P 1' _cell_length_a 3.59570236 _cell_length_b 3.59637548 _cell_length_c 21.27654800 _cell_angle_alpha 90.00000000 _cell_angle_beta 90.00000000 _cell_angle_gamma 119.98179423 _symmetry_Int_Tables_number 1 _chemical_formula_structural ScBrO _chemical_formula_sum 'Sc2 Br2 O2' _cell_volume 238.31984399 _cell_formula_units_Z 2 loop_…	POSCAR638_CONTCAR	0.014367125	['Br', 'O', 'Sc']	164	Sc2 Br2 O2	1	-3.00754639
R2_18	# generated using pymatgen data_Cr2Te3 _symmetry_space_group_name_H-M 'P 1' _cell_length_a 3.82627200 _cell_length_b 3.82565706 _cell_length_c 21.09882900 _cell_angle_alpha 90.00000000 _cell_angle_beta 90.00000000 _cell_angle_gamma 120.00514455 _symmetry_Int_Tables_number 1 _chemical_formula_structural Cr2Te3 _chemical_formula_sum 'Cr2 Te3' _cell_volume 267.45353613 _cell_formula_units_Z 1 loop_ …	POSCAR48_CONTCAR	0.078402312	['Te', 'Cr']	12	Cr2 Te3	1	-0.392763828
R2_19	# generated using pymatgen data_MoO3 _symmetry_space_group_name_H-M 'P 1' _cell_length_a 5.17778938 _cell_length_b 5.17891646 _cell_length_c 17.14654500 _cell_angle_alpha 90.00000000 _cell_angle_beta 90.00000000 _cell_angle_gamma 119.97574587 _symmetry_Int_Tables_number 1 _chemical_formula_structural MoO3 _chemical_formula_sum 'Mo2 O6' _cell_volume 398.28745872 _cell_formula_units_Z 2 loop_ _symm…	POSCAR368_CONTCAR	0.130797336	['Mo', 'O']	147	Mo2 O6	1	-2.176665081
R2_20	# generated using pymatgen data_HgHClO _symmetry_space_group_name_H-M 'P 1' _cell_length_a 3.87813079 _cell_length_b 3.87921725 _cell_length_c 18.49200100 _cell_angle_alpha 90.00000000 _cell_angle_beta 90.00000000 _cell_angle_gamma 114.92490844 _symmetry_Int_Tables_number 1 _chemical_formula_structural HgHClO _chemical_formula_sum 'Hg1 H1 Cl1 O1' _cell_volume 252.28482868 _cell_formula_units_Z 1 …	POSCAR1411_CONTCAR	0.011563531	['H', 'O', 'Cl', 'Hg']	1	Hg1 H1 Cl1 O1	1	-0.800133675
R2_22	# generated using pymatgen data_NiPdSeBr2 _symmetry_space_group_name_H-M 'P 1' _cell_length_a 3.66576980 _cell_length_b 4.47637566 _cell_length_c 19.79939600 _cell_angle_alpha 90.00000000 _cell_angle_beta 90.00000000 _cell_angle_gamma 114.42594276 _symmetry_Int_Tables_number 1 _chemical_formula_structural NiPdSeBr2 _chemical_formula_sum 'Ni1 Pd1 Se1 Br2' _cell_volume 295.81619474 _cell_formula_un…	POSCAR83_CONTCAR	0.069245777	['Br', 'Se', 'Pd', 'Ni']	1	Ni1 Pd1 Se1 Br2	1	-0.391173216
R2_23	# generated using pymatgen data_InPdSe3 _symmetry_space_group_name_H-M 'P 1' _cell_length_a 3.92775593 _cell_length_b 3.93241048 _cell_length_c 21.03543700 _cell_angle_alpha 90.00000000 _cell_angle_beta 90.00000000 _cell_angle_gamma 120.12816425 _symmetry_Int_Tables_number 1 _chemical_formula_structural InPdSe3 _chemical_formula_sum 'In1 Pd1 Se3' _cell_volume 281.01091001 _cell_formula_units_Z 1 …	POSCAR34_CONTCAR	0.0877857	['In', 'Se', 'Pd']	1	In1 Pd1 Se3	1	-0.514109848
R2_24	# generated using pymatgen data_Mn3TeS5 _symmetry_space_group_name_H-M 'P 1' _cell_length_a 5.79304121 _cell_length_b 5.79130220 _cell_length_c 18.01061200 _cell_angle_alpha 90.00000000 _cell_angle_beta 90.00000000 _cell_angle_gamma 119.99439532 _symmetry_Int_Tables_number 1 _chemical_formula_structural Mn3TeS5 _chemical_formula_sum 'Mn3 Te1 S5' _cell_volume 523.31896328 _cell_formula_units_Z 1 l…	POSCAR94_CONTCAR	0.052948502	['Te', 'S', 'Mn']	157	Mn3 Te1 S5	1	-0.605786344
R2_25	# generated using pymatgen data_Mn2TeI2 _symmetry_space_group_name_H-M 'P 1' _cell_length_a 4.07798169 _cell_length_b 4.08133299 _cell_length_c 21.96538500 _cell_angle_alpha 90.00000000 _cell_angle_beta 90.00000000 _cell_angle_gamma 119.99402729 _symmetry_Int_Tables_number 1 _chemical_formula_structural Mn2TeI2 _chemical_formula_sum 'Mn2 Te1 I2' _cell_volume 316.62331224 _cell_formula_units_Z 1 l…	POSCAR882_CONTCAR	0.113472237	['I', 'Te', 'Mn']	2	Mn2 Te1 I2	1	-0.488078796
R2_26	# generated using pymatgen data_Te3Pd2 _symmetry_space_group_name_H-M 'P 1' _cell_length_a 3.79873258 _cell_length_b 3.80682791 _cell_length_c 21.21047100 _cell_angle_alpha 90.00000000 _cell_angle_beta 90.00000000 _cell_angle_gamma 119.32928312 _symmetry_Int_Tables_number 1 _chemical_formula_structural Te3Pd2 _chemical_formula_sum 'Te3 Pd2' _cell_volume 267.41060677 _cell_formula_units_Z 1 loop_ …	POSCAR1402_CONTCAR	-0.052721086	['Te', 'Pd']	2	Te3 Pd2	1	-0.503446796
R2_27	# generated using pymatgen data_PdSeS _symmetry_space_group_name_H-M 'P 1' _cell_length_a 3.61694264 _cell_length_b 3.61721942 _cell_length_c 17.61533200 _cell_angle_alpha 90.00000000 _cell_angle_beta 90.00000000 _cell_angle_gamma 119.99973084 _symmetry_Int_Tables_number 1 _chemical_formula_structural PdSeS _chemical_formula_sum 'Pd1 Se1 S1' _cell_volume 199.59015582 _cell_formula_units_Z 1 loop_…	POSCAR1809_CONTCAR	0.028835315	['Se', 'Pd', 'S']	156	Pd1 Se1 S1	1	-0.402076947
R2_29	# generated using pymatgen data_InTePdS2 _symmetry_space_group_name_H-M 'P 1' _cell_length_a 3.84046053 _cell_length_b 3.84137388 _cell_length_c 21.09707200 _cell_angle_alpha 90.00000000 _cell_angle_beta 90.00000000 _cell_angle_gamma 119.96076524 _symmetry_Int_Tables_number 1 _chemical_formula_structural InTePdS2 _chemical_formula_sum 'In1 Te1 Pd1 S2' _cell_volume 269.64617653 _cell_formula_units…	POSCAR1835_CONTCAR	0.187094521	['In', 'Te', 'Pd', 'S']	8	In1 Te1 Pd1 S2	1	-0.45190986
R2_30	# generated using pymatgen data_Pd2SeCl2 _symmetry_space_group_name_H-M 'P 1' _cell_length_a 3.70421107 _cell_length_b 3.70261589 _cell_length_c 20.72115000 _cell_angle_alpha 90.00000000 _cell_angle_beta 90.00000000 _cell_angle_gamma 119.90086891 _symmetry_Int_Tables_number 1 _chemical_formula_structural Pd2SeCl2 _chemical_formula_sum 'Pd2 Se1 Cl2' _cell_volume 246.36659887 _cell_formula_units_Z …	POSCAR222_CONTCAR	0.029812921	['Se', 'Pd', 'Cl']	5	Pd2 Se1 Cl2	1	-0.669290916
R2_31	# generated using pymatgen data_HfO2 _symmetry_space_group_name_H-M 'P 1' _cell_length_a 3.22947176 _cell_length_b 5.59375761 _cell_length_c 16.82195800 _cell_angle_alpha 90.00000000 _cell_angle_beta 90.00000000 _cell_angle_gamma 89.99977109 _symmetry_Int_Tables_number 1 _chemical_formula_structural HfO2 _chemical_formula_sum 'Hf2 O4' _cell_volume 303.88669036 _cell_formula_units_Z 2 loop_ _symme…	POSCAR685_CONTCAR	-0.819793506	['Hf', 'O']	164	Hf2 O4	1	-3.601510198
R2ER_0	# generated using pymatgen data_Ge2TeBr2 _symmetry_space_group_name_H-M 'P 1' _cell_length_a 4.20699178 _cell_length_b 7.45628170 _cell_length_c 22.09593500 _cell_angle_alpha 90.00000000 _cell_angle_beta 90.00000000 _cell_angle_gamma 92.33025953 _symmetry_Int_Tables_number 1 _chemical_formula_structural Ge2TeBr2 _chemical_formula_sum 'Ge4 Te2 Br4' _cell_volume 692.54352078 _cell_formula_units_Z 2…	POSCAR1316_CONTCARIBr	0.18148714	['Te', 'Ge', 'Br']	1	Ge4 Te2 Br4	1	-0.4630828
R2ER_1	# generated using pymatgen data_Ni2SeCl2 _symmetry_space_group_name_H-M 'P 1' _cell_length_a 3.46063703 _cell_length_b 3.46176794 _cell_length_c 20.72115000 _cell_angle_alpha 90.00000000 _cell_angle_beta 90.00000000 _cell_angle_gamma 119.99705318 _symmetry_Int_Tables_number 1 _chemical_formula_structural Ni2SeCl2 _chemical_formula_sum 'Ni2 Se1 Cl2' _cell_volume 214.98659668 _cell_formula_units_Z …	POSCAR222_CONTCARPdNi	0.157328461	['Se', 'Cl', 'Ni']	12	Ni2 Se1 Cl2	1	-0.578442022
R2ER_2	# generated using pymatgen data_MnInTeSI _symmetry_space_group_name_H-M 'P 1' _cell_length_a 4.15512102 _cell_length_b 4.15532675 _cell_length_c 21.74028700 _cell_angle_alpha 90.00000000 _cell_angle_beta 90.00000000 _cell_angle_gamma 120.00284618 _symmetry_Int_Tables_number 1 _chemical_formula_structural MnInTeSI _chemical_formula_sum 'Mn1 In1 Te1 S1 I1' _cell_volume 325.06656758 _cell_formula_un…	POSCAR1628_CONTCARSeTe	0.072269886	['Te', 'In', 'Mn', 'I', 'S']	1	Mn1 In1 Te1 S1 I1	1	-0.566734502
R2ER_5	# generated using pymatgen data_IrIO _symmetry_space_group_name_H-M 'P 1' _cell_length_a 3.89709280 _cell_length_b 5.11242881 _cell_length_c 18.77870100 _cell_angle_alpha 90.00000000 _cell_angle_beta 90.00000000 _cell_angle_gamma 112.40384613 _symmetry_Int_Tables_number 1 _chemical_formula_structural IrIO _chemical_formula_sum 'Ir2 I2 O2' _cell_volume 345.89962480 _cell_formula_units_Z 2 loop_ _s…	POSCAR1355_CONTCARBrI	0.000817672	['I', 'Ir', 'O']	8	Ir2 I2 O2	1	-0.310472002
R2ER_10	# generated using pymatgen data_SbPdSeI2 _symmetry_space_group_name_H-M 'P 1' _cell_length_a 4.17772210 _cell_length_b 4.24667138 _cell_length_c 21.93222400 _cell_angle_alpha 90.00000000 _cell_angle_beta 90.00000000 _cell_angle_gamma 120.54433183 _symmetry_Int_Tables_number 1 _chemical_formula_structural SbPdSeI2 _chemical_formula_sum 'Sb1 Pd1 Se1 I2' _cell_volume 335.11444791 _cell_formula_units…	POSCAR890_CONTCARTeSe	0.113516536	['I', 'Se', 'Pd', 'Sb']	8	Sb1 Se1 Pd1 I2	1	-0.384259156
R2ER_12	# generated using pymatgen data_HfTeI2 _symmetry_space_group_name_H-M 'P 1' _cell_length_a 4.11899606 _cell_length_b 5.53936456 _cell_length_c 18.48665500 _cell_angle_alpha 90.00000000 _cell_angle_beta 90.00000000 _cell_angle_gamma 89.99993695 _symmetry_Int_Tables_number 1 _chemical_formula_structural HfTeI2 _chemical_formula_sum 'Hf1 Te1 I2' _cell_volume 421.80299688 _cell_formula_units_Z 1 loop…	POSCAR633_CONTCARBrI	0.180036476	['I', 'Te', 'Hf']	25	Hf1 Te1 I2	1	-0.819772888
R2ER_13	# generated using pymatgen data_TeRhCl _symmetry_space_group_name_H-M 'P 1' _cell_length_a 3.69155090 _cell_length_b 3.69282334 _cell_length_c 17.62309200 _cell_angle_alpha 90.00000000 _cell_angle_beta 90.00000000 _cell_angle_gamma 119.99666129 _symmetry_Int_Tables_number 1 _chemical_formula_structural TeRhCl _chemical_formula_sum 'Te1 Rh1 Cl1' _cell_volume 208.06294572 _cell_formula_units_Z 1 lo…	POSCAR635_CONTCARSTe	0.100703982	['Rh', 'Te', 'Cl']	156	Rh1 Te1 Cl1	1	-0.726575977
R2ER_14	# generated using pymatgen data_Pd2Se3 _symmetry_space_group_name_H-M 'P 1' _cell_length_a 3.69029803 _cell_length_b 3.69127474 _cell_length_c 21.21047100 _cell_angle_alpha 90.00000000 _cell_angle_beta 90.00000000 _cell_angle_gamma 119.84688929 _symmetry_Int_Tables_number 1 _chemical_formula_structural Pd2Se3 _chemical_formula_sum 'Pd2 Se3' _cell_volume 250.60327372 _cell_formula_units_Z 1 loop_ …	POSCAR1402_CONTCARTeSe	-0.027875571	['Se', 'Pd']	12	Se3 Pd2	1	-0.473119024
R2ER_15	# generated using pymatgen data_RuCl3 _symmetry_space_group_name_H-M 'P 1' _cell_length_a 3.54732275 _cell_length_b 4.71788986 _cell_length_c 18.10070800 _cell_angle_alpha 90.00000000 _cell_angle_beta 90.00000000 _cell_angle_gamma 90.00183624 _symmetry_Int_Tables_number 1 _chemical_formula_structural RuCl3 _chemical_formula_sum 'Ru1 Cl3' _cell_volume 302.93124105 _cell_formula_units_Z 1 loop_ _sy…	POSCAR1464_CONTCARFeRu	0.113373577	['Cl', 'Ru']	6	Ru1 Cl3	1	-0.602578033
R2ER_16	# generated using pymatgen data_PF3 _symmetry_space_group_name_H-M 'P 1' _cell_length_a 4.05678403 _cell_length_b 4.64721145 _cell_length_c 17.86642300 _cell_angle_alpha 90.00000000 _cell_angle_beta 90.00000000 _cell_angle_gamma 88.20569678 _symmetry_Int_Tables_number 1 _chemical_formula_structural PF3 _chemical_formula_sum 'P1 F3' _cell_volume 336.66575061 _cell_formula_units_Z 1 loop_ _symmetry…	POSCAR547_CONTCARBiP	-1.01710061	['F', 'P']	1	P1 F3	1	-2.431356178
R2ER_17	# generated using pymatgen data_RhSeCl _symmetry_space_group_name_H-M 'P 1' _cell_length_a 3.53068911 _cell_length_b 3.53189741 _cell_length_c 17.62309200 _cell_angle_alpha 90.00000000 _cell_angle_beta 90.00000000 _cell_angle_gamma 120.00472754 _symmetry_Int_Tables_number 1 _chemical_formula_structural RhSeCl _chemical_formula_sum 'Rh1 Se1 Cl1' _cell_volume 190.30912285 _cell_formula_units_Z 1 lo…	POSCAR635_CONTCARSSe	0.049900449	['Rh', 'Se', 'Cl']	156	Rh1 Se1 Cl1	1	-0.77737951
R2ER_20	# generated using pymatgen data_Tc3TeS5 _symmetry_space_group_name_H-M 'P 1' _cell_length_a 5.50973200 _cell_length_b 5.43241031 _cell_length_c 18.01061200 _cell_angle_alpha 90.00000000 _cell_angle_beta 90.00000000 _cell_angle_gamma 119.60456355 _symmetry_Int_Tables_number 1 _chemical_formula_structural Tc3TeS5 _chemical_formula_sum 'Tc3 Te1 S5' _cell_volume 468.70427131 _cell_formula_units_Z 1 l…	POSCAR94_CONTCARMnTc	-0.609467966	['Te', 'Tc', 'S']	1	Tc3 Te1 S5	1	-0.573084272
R2ER_22	# generated using pymatgen data_ScClO _symmetry_space_group_name_H-M 'P 1' _cell_length_a 3.53265117 _cell_length_b 3.53279670 _cell_length_c 21.27654800 _cell_angle_alpha 90.00000000 _cell_angle_beta 90.00000000 _cell_angle_gamma 120.00155476 _symmetry_Int_Tables_number 1 _chemical_formula_structural ScClO _chemical_formula_sum 'Sc2 Cl2 O2' _cell_volume 229.95581524 _cell_formula_units_Z 2 loop_…	POSCAR638_CONTCARBrCl	-0.004423713	['O', 'Sc', 'Cl']	164	Sc2 Cl2 O2	1	-3.216839312
R2ER_23	# generated using pymatgen data_MnInSe3 _symmetry_space_group_name_H-M 'P 1' _cell_length_a 3.87949503 _cell_length_b 3.87747809 _cell_length_c 20.66113200 _cell_angle_alpha 90.00000000 _cell_angle_beta 90.00000000 _cell_angle_gamma 119.99699879 _symmetry_Int_Tables_number 1 _chemical_formula_structural MnInSe3 _chemical_formula_sum 'Mn1 In1 Se3' _cell_volume 269.16738156 _cell_formula_units_Z 1 …	POSCAR1469_CONTCARSSe	0.004160285	['In', 'Se', 'Mn']	1	Mn1 In1 Se3	1	-0.597735262
R2ER_24	# generated using pymatgen data_MnInSe2I _symmetry_space_group_name_H-M 'P 1' _cell_length_a 4.07418653 _cell_length_b 4.07345727 _cell_length_c 21.74028700 _cell_angle_alpha 90.00000000 _cell_angle_beta 90.00000000 _cell_angle_gamma 119.99872642 _symmetry_Int_Tables_number 1 _chemical_formula_structural MnInSe2I _chemical_formula_sum 'Mn1 In1 Se2 I1' _cell_volume 312.46800349 _cell_formula_units…	POSCAR1628_CONTCARSSe	-0.013173674	['In', 'Se', 'I', 'Mn']	1	Mn1 In1 Se2 I1	1	-0.651383646
R2ER_25	# generated using pymatgen data_Ni2SeBr2 _symmetry_space_group_name_H-M 'P 1' _cell_length_a 3.51796142 _cell_length_b 4.43034618 _cell_length_c 19.79939600 _cell_angle_alpha 90.00000000 _cell_angle_beta 90.00000000 _cell_angle_gamma 113.39327964 _symmetry_Int_Tables_number 1 _chemical_formula_structural Ni2SeBr2 _chemical_formula_sum 'Ni2 Se1 Br2' _cell_volume 283.22350905 _cell_formula_units_Z …	POSCAR83_CONTCARPdNi	0.168704169	['Se', 'Br', 'Ni']	8	Ni2 Se1 Br2	1	-0.291714824
R2ER_27	# generated using pymatgen data_Hf2PSeBr _symmetry_space_group_name_H-M 'P 1' _cell_length_a 3.69467364 _cell_length_b 3.70202058 _cell_length_c 20.68010700 _cell_angle_alpha 90.00000000 _cell_angle_beta 90.00000000 _cell_angle_gamma 119.92454363 _symmetry_Int_Tables_number 1 _chemical_formula_structural Hf2PSeBr _chemical_formula_sum 'Hf2 P1 Se1 Br1' _cell_volume 245.14782085 _cell_formula_units…	POSCAR287_CONTCARClBr	0.021810453	['Se', 'Hf', 'Br', 'P']	8	Hf2 P1 Se1 Br1	1	-1.4872182
R2ER_30	# generated using pymatgen data_HfTeF2 _symmetry_space_group_name_H-M 'P 1' _cell_length_a 3.42088262 _cell_length_b 5.52375537 _cell_length_c 18.48665500 _cell_angle_alpha 90.00000000 _cell_angle_beta 90.00000000 _cell_angle_gamma 89.99992252 _symmetry_Int_Tables_number 1 _chemical_formula_structural HfTeF2 _chemical_formula_sum 'Hf1 Te1 F2' _cell_volume 349.32602755 _cell_formula_units_Z 1 loop…	POSCAR633_CONTCARBrF	-0.101585785	['Te', 'Hf', 'F']	47	Hf1 Te1 F2	1	-2.42745023
R2ER_32	# generated using pymatgen data_CrBr3 _symmetry_space_group_name_H-M 'P 1' _cell_length_a 3.61213263 _cell_length_b 5.08847014 _cell_length_c 18.83023700 _cell_angle_alpha 90.00000000 _cell_angle_beta 90.00000000 _cell_angle_gamma 90.00027305 _symmetry_Int_Tables_number 1 _chemical_formula_structural CrBr3 _chemical_formula_sum 'Cr1 Br3' _cell_volume 346.10406855 _cell_formula_units_Z 1 loop_ _sy…	POSCAR927_CONTCARIBr	0.144459193	['Br', 'Cr']	47	Cr1 Br3	1	-0.788476625
R2ER_33	# generated using pymatgen data_Pd2SeBr2 _symmetry_space_group_name_H-M 'P 1' _cell_length_a 3.80299060 _cell_length_b 3.80254150 _cell_length_c 20.72115000 _cell_angle_alpha 90.00000000 _cell_angle_beta 90.00000000 _cell_angle_gamma 120.00535844 _symmetry_Int_Tables_number 1 _chemical_formula_structural Pd2SeBr2 _chemical_formula_sum 'Pd2 Se1 Br2' _cell_volume 259.48977459 _cell_formula_units_Z …	POSCAR222_CONTCARClBr	-0.088998791	['Br', 'Se', 'Pd']	12	Pd2 Se1 Br2	1	-0.56018444
R2ER_34	# generated using pymatgen data_MnInTe3 _symmetry_space_group_name_H-M 'P 1' _cell_length_a 4.15029335 _cell_length_b 4.14682695 _cell_length_c 20.66113200 _cell_angle_alpha 90.00000000 _cell_angle_beta 90.00000000 _cell_angle_gamma 119.99201169 _symmetry_Int_Tables_number 1 _chemical_formula_structural MnInTe3 _chemical_formula_sum 'Mn1 In1 Te3' _cell_volume 307.97424813 _cell_formula_units_Z 1 …	POSCAR1469_CONTCARSTe	0.048603625	['In', 'Te', 'Mn']	1	Mn1 In1 Te3	1	-0.37218294
R2ER_35	# generated using pymatgen data_Ta2Te2As _symmetry_space_group_name_H-M 'P 1' _cell_length_a 3.78949910 _cell_length_b 3.80998016 _cell_length_c 21.04090800 _cell_angle_alpha 90.00000000 _cell_angle_beta 90.00000000 _cell_angle_gamma 120.20488442 _symmetry_Int_Tables_number 1 _chemical_formula_structural Ta2Te2As _chemical_formula_sum 'Ta2 Te2 As1' _cell_volume 262.54230907 _cell_formula_units_Z …	POSCAR1294_CONTCARSeTe	0.047443977	['Te', 'As', 'Ta']	12	Ta2 As1 Te2	1	-0.544132172
R2ER_36	# generated using pymatgen data_Hf2PSeI _symmetry_space_group_name_H-M 'P 1' _cell_length_a 3.75272458 _cell_length_b 3.76021328 _cell_length_c 20.68010700 _cell_angle_alpha 90.00000000 _cell_angle_beta 90.00000000 _cell_angle_gamma 119.92785182 _symmetry_Int_Tables_number 1 _chemical_formula_structural Hf2PSeI _chemical_formula_sum 'Hf2 P1 Se1 I1' _cell_volume 252.90526070 _cell_formula_units_Z …	POSCAR287_CONTCARClI	0.138565661	['I', 'Se', 'Hf', 'P']	8	Hf2 P1 Se1 I1	1	-1.370462992
R2ER_37	# generated using pymatgen data_Mn3TeSe5 _symmetry_space_group_name_H-M 'P 1' _cell_length_a 6.06981946 _cell_length_b 6.06951644 _cell_length_c 18.01061200 _cell_angle_alpha 90.00000000 _cell_angle_beta 90.00000000 _cell_angle_gamma 120.00051133 _symmetry_Int_Tables_number 1 _chemical_formula_structural Mn3TeSe5 _chemical_formula_sum 'Mn3 Te1 Se5' _cell_volume 574.62792830 _cell_formula_units_Z …	POSCAR94_CONTCARSSe	0.045190486	['Te', 'Se', 'Mn']	157	Mn3 Te1 Se5	1	-0.556969668
R2ER_38	# generated using pymatgen data_ScSBr _symmetry_space_group_name_H-M 'P 1' _cell_length_a 4.08979002 _cell_length_b 4.09026448 _cell_length_c 21.27654800 _cell_angle_alpha 90.00000000 _cell_angle_beta 90.00000000 _cell_angle_gamma 119.98776422 _symmetry_Int_Tables_number 1 _chemical_formula_structural ScSBr _chemical_formula_sum 'Sc2 S2 Br2' _cell_volume 308.27459344 _cell_formula_units_Z 2 loop_…	POSCAR638_CONTCAROS	0.119290437	['Br', 'Sc', 'S']	164	Sc2 Br2 S2	1	-1.88833767
R2ER_41	# generated using pymatgen data_Pd2SeBr2 _symmetry_space_group_name_H-M 'P 1' _cell_length_a 3.64746437 _cell_length_b 4.77803858 _cell_length_c 19.79939600 _cell_angle_alpha 90.00000000 _cell_angle_beta 90.00000000 _cell_angle_gamma 111.98647098 _symmetry_Int_Tables_number 1 _chemical_formula_structural Pd2SeBr2 _chemical_formula_sum 'Pd2 Se1 Br2' _cell_volume 319.96312527 _cell_formula_units_Z …	POSCAR83_CONTCARNiPd	0.038899839	['Br', 'Se', 'Pd']	1	Pd2 Se1 Br2	1	-0.432285808
R2ER_42	# generated using pymatgen data_MnInSeSBr _symmetry_space_group_name_H-M 'P 1' _cell_length_a 3.94919852 _cell_length_b 3.94952496 _cell_length_c 21.74028700 _cell_angle_alpha 90.00000000 _cell_angle_beta 90.00000000 _cell_angle_gamma 119.99678554 _symmetry_Int_Tables_number 1 _chemical_formula_structural MnInSeSBr _chemical_formula_sum 'Mn1 In1 Se1 S1 Br1' _cell_volume 293.67285082 _cell_formula…	POSCAR1628_CONTCARIBr	0.141119358	['In', 'Mn', 'Se', 'Br', 'S']	1	Mn1 In1 Se1 S1 Br1	1	-0.763241648
R2ER_44	# generated using pymatgen data_Ni2Te3 _symmetry_space_group_name_H-M 'P 1' _cell_length_a 3.58093784 _cell_length_b 3.58636319 _cell_length_c 21.21047100 _cell_angle_alpha 90.00000000 _cell_angle_beta 90.00000000 _cell_angle_gamma 119.88236755 _symmetry_Int_Tables_number 1 _chemical_formula_structural Ni2Te3 _chemical_formula_sum 'Ni2 Te3' _cell_volume 236.18132958 _cell_formula_units_Z 1 loop_ …	POSCAR1402_CONTCARPdNi	0.063498166	['Te', 'Ni']	2	Te3 Ni2	1	-0.30293931
R2ER_45	# generated using pymatgen data_Sc2SeBr2 _symmetry_space_group_name_H-M 'P 1' _cell_length_a 3.86319065 _cell_length_b 3.86246073 _cell_length_c 21.34606300 _cell_angle_alpha 90.00000000 _cell_angle_beta 90.00000000 _cell_angle_gamma 120.50326621 _symmetry_Int_Tables_number 1 _chemical_formula_structural Sc2SeBr2 _chemical_formula_sum 'Sc2 Se1 Br2' _cell_volume 274.43140497 _cell_formula_units_Z …	POSCAR600_CONTCARSSe	0.039466507	['Br', 'Se', 'Sc']	12	Sc2 Se1 Br2	1	-1.813640786
R2ER_46	# generated using pymatgen data_Te(PdCl)2 _symmetry_space_group_name_H-M 'P 1' _cell_length_a 3.76388917 _cell_length_b 3.76281173 _cell_length_c 20.72115000 _cell_angle_alpha 90.00000000 _cell_angle_beta 90.00000000 _cell_angle_gamma 119.94211057 _symmetry_Int_Tables_number 1 _chemical_formula_structural Te(PdCl)2 _chemical_formula_sum 'Te1 Pd2 Cl2' _cell_volume 254.30028415 _cell_formula_units_…	POSCAR222_CONTCARSeTe	-0.021834579	['Te', 'Pd', 'Cl']	12	Pd2 Te1 Cl2	1	-0.720938416
R2ER_47	# generated using pymatgen data_Pd2O3 _symmetry_space_group_name_H-M 'P 1' _cell_length_a 3.13285389 _cell_length_b 3.13364143 _cell_length_c 21.21047100 _cell_angle_alpha 90.00000000 _cell_angle_beta 90.00000000 _cell_angle_gamma 120.04584470 _symmetry_Int_Tables_number 1 _chemical_formula_structural Pd2O3 _chemical_formula_sum 'Pd2 O3' _cell_volume 180.24763405 _cell_formula_units_Z 1 loop_ _sy…	POSCAR1402_CONTCARTeO	0.158822619	['O', 'Pd']	1	O3 Pd2	1	-0.528161364
R2ER_48	# generated using pymatgen data_RhSBr _symmetry_space_group_name_H-M 'P 1' _cell_length_a 3.46249625 _cell_length_b 3.46285779 _cell_length_c 17.62309200 _cell_angle_alpha 90.00000000 _cell_angle_beta 90.00000000 _cell_angle_gamma 120.00576492 _symmetry_Int_Tables_number 1 _chemical_formula_structural RhSBr _chemical_formula_sum 'Rh1 S1 Br1' _cell_volume 182.98330905 _cell_formula_units_Z 1 loop_…	POSCAR635_CONTCARClBr	0.051425903	['Rh', 'Br', 'S']	156	Rh1 S1 Br1	1	-0.62345308
R2ER_49	# generated using pymatgen data_Mn3SeS5 _symmetry_space_group_name_H-M 'P 1' _cell_length_a 5.78083116 _cell_length_b 5.76329777 _cell_length_c 18.01061200 _cell_angle_alpha 90.00000000 _cell_angle_beta 90.00000000 _cell_angle_gamma 119.90150656 _symmetry_Int_Tables_number 1 _chemical_formula_structural Mn3SeS5 _chemical_formula_sum 'Mn3 Se1 S5' _cell_volume 520.17637265 _cell_formula_units_Z 1 l…	POSCAR94_CONTCARTeSe	0.010833056	['S', 'Se', 'Mn']	8	Mn3 Se1 S5	1	-0.647901791
R2ER_50	# generated using pymatgen data_As2O3 _symmetry_space_group_name_H-M 'P 1' _cell_length_a 4.55686175 _cell_length_b 4.91025500 _cell_length_c 17.30949900 _cell_angle_alpha 90.00000000 _cell_angle_beta 90.00000000 _cell_angle_gamma 117.65263042 _symmetry_Int_Tables_number 1 _chemical_formula_structural As2O3 _chemical_formula_sum 'As2 O3' _cell_volume 343.06712803 _cell_formula_units_Z 1 loop_ _sy…	POSCAR185_CONTCARSO	0.002205673	['O', 'As']	5	As2 O3	1	-1.44659339
R2ER_51	# generated using pymatgen data_MnInS2I _symmetry_space_group_name_H-M 'P 1' _cell_length_a 3.95077446 _cell_length_b 3.95055138 _cell_length_c 21.74028700 _cell_angle_alpha 90.00000000 _cell_angle_beta 90.00000000 _cell_angle_gamma 119.99009781 _symmetry_Int_Tables_number 1 _chemical_formula_structural MnInS2I _chemical_formula_sum 'Mn1 In1 S2 I1' _cell_volume 293.88619280 _cell_formula_units_Z …	POSCAR1628_CONTCARSeS	-0.026746471	['In', 'S', 'I', 'Mn']	1	Mn1 In1 S2 I1	1	-0.665750854
R2ER_52	# generated using pymatgen data_MnGaS3 _symmetry_space_group_name_H-M 'P 1' _cell_length_a 3.58690685 _cell_length_b 3.57883473 _cell_length_c 20.66113200 _cell_angle_alpha 90.00000000 _cell_angle_beta 90.00000000 _cell_angle_gamma 119.97341213 _symmetry_Int_Tables_number 1 _chemical_formula_structural MnGaS3 _chemical_formula_sum 'Mn1 Ga1 S3' _cell_volume 229.75384003 _cell_formula_units_Z 1 loo…	POSCAR1469_CONTCARInGa	0.010445372	['S', 'Ga', 'Mn']	1	Mn1 Ga1 S3	1	-0.719855226
R2ER_53	# generated using pymatgen data_Zr2SCl2 _symmetry_space_group_name_H-M 'P 1' _cell_length_a 3.71121033 _cell_length_b 3.71000586 _cell_length_c 20.68210600 _cell_angle_alpha 90.00000000 _cell_angle_beta 90.00000000 _cell_angle_gamma 119.95596621 _symmetry_Int_Tables_number 1 _chemical_formula_structural Zr2SCl2 _chemical_formula_sum 'Zr2 S1 Cl2' _cell_volume 246.72211922 _cell_formula_units_Z 1 l…	POSCAR1748_CONTCARSeS	0.130064545	['Zr', 'Cl', 'S']	12	Zr2 S1 Cl2	1	-1.769328878
R2ER_56	# generated using pymatgen data_Si2TeI2 _symmetry_space_group_name_H-M 'P 1' _cell_length_a 4.18439918 _cell_length_b 7.19556619 _cell_length_c 22.09593500 _cell_angle_alpha 90.00000000 _cell_angle_beta 90.00000000 _cell_angle_gamma 90.78501518 _symmetry_Int_Tables_number 1 _chemical_formula_structural Si2TeI2 _chemical_formula_sum 'Si4 Te2 I4' _cell_volume 665.22674298 _cell_formula_units_Z 2 lo…	POSCAR1316_CONTCARGeSi	0.076987512	['I', 'Te', 'Si']	1	Si4 Te2 I4	1	-0.105235581
R2ER_58	# generated using pymatgen data_GaSnSe2Br _symmetry_space_group_name_H-M 'P 1' _cell_length_a 4.04329097 _cell_length_b 4.04336880 _cell_length_c 21.36018200 _cell_angle_alpha 90.00000000 _cell_angle_beta 90.00000000 _cell_angle_gamma 119.97769788 _symmetry_Int_Tables_number 1 _chemical_formula_structural GaSnSe2Br _chemical_formula_sum 'Ga1 Sn1 Se2 Br1' _cell_volume 302.49032448 _cell_formula_un…	POSCAR75_CONTCARGeSn	0.166274333	['Br', 'Ga', 'Se', 'Sn']	8	Ga1 Sn1 Se2 Br1	1	-0.65012086
R2ER_59	# generated using pymatgen data_PdSBr _symmetry_space_group_name_H-M 'P 1' _cell_length_a 3.45676527 _cell_length_b 3.72812836 _cell_length_c 17.66617700 _cell_angle_alpha 90.00000000 _cell_angle_beta 90.00000000 _cell_angle_gamma 117.64303204 _symmetry_Int_Tables_number 1 _chemical_formula_structural PdSBr _chemical_formula_sum 'Pd1 S1 Br1' _cell_volume 201.68153901 _cell_formula_units_Z 1 loop_…	POSCAR1716_CONTCARClBr	0.156706111	['Br', 'Pd', 'S']	1	Pd1 S1 Br1	1	-0.314479537
R2ER_60	# generated using pymatgen data_V2AsSe2 _symmetry_space_group_name_H-M 'P 1' _cell_length_a 3.40141512 _cell_length_b 3.40143544 _cell_length_c 21.04090800 _cell_angle_alpha 90.00000000 _cell_angle_beta 90.00000000 _cell_angle_gamma 119.99922787 _symmetry_Int_Tables_number 1 _chemical_formula_structural V2AsSe2 _chemical_formula_sum 'V2 As1 Se2' _cell_volume 210.82415024 _cell_formula_units_Z 1 l…	POSCAR1294_CONTCARTaV	0.125314873	['Se', 'As', 'V']	164	V2 As1 Se2	1	-0.76716939
R2ER_61	# generated using pymatgen data_Ta2AsO2 _symmetry_space_group_name_H-M 'P 1' _cell_length_a 3.22322005 _cell_length_b 2.91768204 _cell_length_c 21.04090800 _cell_angle_alpha 90.00000000 _cell_angle_beta 90.00000000 _cell_angle_gamma 120.21011111 _symmetry_Int_Tables_number 1 _chemical_formula_structural Ta2AsO2 _chemical_formula_sum 'Ta2 As1 O2' _cell_volume 171.00138637 _cell_formula_units_Z 1 l…	POSCAR1294_CONTCARSeO	-0.21673896	['O', 'As', 'Ta']	2	Ta2 As1 O2	1	-1.665538024
R2ER_62	# generated using pymatgen data_Hf2VTe6 _symmetry_space_group_name_H-M 'P 1' _cell_length_a 6.58025818 _cell_length_b 6.60782639 _cell_length_c 16.93094900 _cell_angle_alpha 90.00000000 _cell_angle_beta 90.00000000 _cell_angle_gamma 119.86316466 _symmetry_Int_Tables_number 1 _chemical_formula_structural Hf2VTe6 _chemical_formula_sum 'Hf2 V1 Te6' _cell_volume 638.42614675 _cell_formula_units_Z 1 l…	POSCAR583_CONTCAROTe	0.17554449	['Te', 'Hf', 'V']	12	Hf2 V1 Te6	1	-0.824264873
R2ER_63	# generated using pymatgen data_Y2SBr2 _symmetry_space_group_name_H-M 'P 1' _cell_length_a 3.94425281 _cell_length_b 3.94348894 _cell_length_c 21.34606300 _cell_angle_alpha 90.00000000 _cell_angle_beta 90.00000000 _cell_angle_gamma 120.39550027 _symmetry_Int_Tables_number 1 _chemical_formula_structural Y2SBr2 _chemical_formula_sum 'Y2 S1 Br2' _cell_volume 286.38426547 _cell_formula_units_Z 1 loop…	POSCAR600_CONTCARScY	0.115060732	['Br', 'S', 'Y']	12	Y2 S1 Br2	1	-2.060455698
R2ER_64	# generated using pymatgen data_Ga4Se3S2Br _symmetry_space_group_name_H-M 'P 1' _cell_length_a 3.79238760 _cell_length_b 6.45753771 _cell_length_c 21.21982900 _cell_angle_alpha 90.00000000 _cell_angle_beta 90.00000000 _cell_angle_gamma 89.18926156 _symmetry_Int_Tables_number 1 _chemical_formula_structural Ga4Se3S2Br _chemical_formula_sum 'Ga4 Se3 S2 Br1' _cell_volume 519.61068047 _cell_formula_un…	POSCAR1103_CONTCARInGa	0.180301192	['Br', 'Ga', 'Se', 'S']	1	Ga4 Se3 S2 Br1	1	-0.63624978
R2ER_65	# generated using pymatgen data_ScOF _symmetry_space_group_name_H-M 'P 1' _cell_length_a 3.42278032 _cell_length_b 3.42280054 _cell_length_c 21.27654800 _cell_angle_alpha 90.00000000 _cell_angle_beta 90.00000000 _cell_angle_gamma 120.00852778 _symmetry_Int_Tables_number 1 _chemical_formula_structural ScOF _chemical_formula_sum 'Sc2 O2 F2' _cell_volume 215.85151016 _cell_formula_units_Z 2 loop_ _s…	POSCAR638_CONTCARBrF	0.082994433	['F', 'O', 'Sc']	164	Sc2 F2 O2	1	-3.875633803
R2ER_67	# generated using pymatgen data_Pd2SeI2 _symmetry_space_group_name_H-M 'P 1' _cell_length_a 3.92861404 _cell_length_b 3.92815821 _cell_length_c 20.72115000 _cell_angle_alpha 90.00000000 _cell_angle_beta 90.00000000 _cell_angle_gamma 119.95527654 _symmetry_Int_Tables_number 1 _chemical_formula_structural Pd2SeI2 _chemical_formula_sum 'Pd2 Se1 I2' _cell_volume 277.05651411 _cell_formula_units_Z 1 l…	POSCAR222_CONTCARClI	-0.031557095	['I', 'Se', 'Pd']	164	Pd2 Se1 I2	1	-0.476800548
R2ER_68	# generated using pymatgen data_Cr2Se3 _symmetry_space_group_name_H-M 'P 1' _cell_length_a 3.58015460 _cell_length_b 3.58074517 _cell_length_c 21.09882900 _cell_angle_alpha 90.00000000 _cell_angle_beta 90.00000000 _cell_angle_gamma 120.05409533 _symmetry_Int_Tables_number 1 _chemical_formula_structural Cr2Se3 _chemical_formula_sum 'Cr2 Se3' _cell_volume 234.11389334 _cell_formula_units_Z 1 loop_ …	POSCAR48_CONTCARTeSe	0.03536589	['Se', 'Cr']	12	Cr2 Se3	1	-0.743467332
R2ER_69	# generated using pymatgen data_Ta2PSe2 _symmetry_space_group_name_H-M 'P 1' _cell_length_a 3.58661696 _cell_length_b 3.58704637 _cell_length_c 21.04090800 _cell_angle_alpha 90.00000000 _cell_angle_beta 90.00000000 _cell_angle_gamma 120.01696887 _symmetry_Int_Tables_number 1 _chemical_formula_structural Ta2PSe2 _chemical_formula_sum 'Ta2 P1 Se2' _cell_volume 234.39201480 _cell_formula_units_Z 1 l…	POSCAR1294_CONTCARAsP	0.012773808	['Se', 'P', 'Ta']	164	Ta2 P1 Se2	1	-0.969280222
R2ER_70	# generated using pymatgen data_Sc2SCl2 _symmetry_space_group_name_H-M 'P 1' _cell_length_a 3.66729712 _cell_length_b 3.65968547 _cell_length_c 21.34606300 _cell_angle_alpha 90.00000000 _cell_angle_beta 90.00000000 _cell_angle_gamma 120.20389327 _symmetry_Int_Tables_number 1 _chemical_formula_structural Sc2SCl2 _chemical_formula_sum 'Sc2 S1 Cl2' _cell_volume 247.59525703 _cell_formula_units_Z 1 l…	POSCAR600_CONTCARBrCl	0.124681943	['Cl', 'Sc', 'S']	12	Sc2 S1 Cl2	1	-2.1591809
R2ER_75	# generated using pymatgen data_WO3 _symmetry_space_group_name_H-M 'P 1' _cell_length_a 5.21542475 _cell_length_b 5.21560444 _cell_length_c 17.14654500 _cell_angle_alpha 90.00000000 _cell_angle_beta 90.00000000 _cell_angle_gamma 119.99972894 _symmetry_Int_Tables_number 1 _chemical_formula_structural WO3 _chemical_formula_sum 'W2 O6' _cell_volume 403.92689574 _cell_formula_units_Z 2 loop_ _symmetr…	POSCAR368_CONTCARMoW	0.114349182	['W', 'O']	147	W2 O6	1	-2.294615615
R2ER_76	# generated using pymatgen data_CrCl3 _symmetry_space_group_name_H-M 'P 1' _cell_length_a 3.43931297 _cell_length_b 4.68750624 _cell_length_c 18.83023700 _cell_angle_alpha 90.00000000 _cell_angle_beta 90.00000000 _cell_angle_gamma 89.99559103 _symmetry_Int_Tables_number 1 _chemical_formula_structural CrCl3 _chemical_formula_sum 'Cr1 Cl3' _cell_volume 303.57733301 _cell_formula_units_Z 1 loop_ _sy…	POSCAR927_CONTCARICl	0.133752633	['Cr', 'Cl']	25	Cr1 Cl3	1	-1.1729212
R2ER_77	# generated using pymatgen data_Ge2SeI2 _symmetry_space_group_name_H-M 'P 1' _cell_length_a 4.13590011 _cell_length_b 7.15777081 _cell_length_c 22.09593500 _cell_angle_alpha 90.00000000 _cell_angle_beta 90.00000000 _cell_angle_gamma 90.01405449 _symmetry_Int_Tables_number 1 _chemical_formula_structural Ge2SeI2 _chemical_formula_sum 'Ge4 Se2 I4' _cell_volume 654.12417551 _cell_formula_units_Z 2 lo…	POSCAR1316_CONTCARTeSe	0.039010543	['I', 'Se', 'Ge']	1	Ge4 Se2 I4	1	-0.402327947
R2ER_79	# generated using pymatgen data_SbPdSI2 _symmetry_space_group_name_H-M 'P 1' _cell_length_a 4.12553921 _cell_length_b 4.13638948 _cell_length_c 21.93222400 _cell_angle_alpha 90.00000000 _cell_angle_beta 90.00000000 _cell_angle_gamma 120.04992787 _symmetry_Int_Tables_number 1 _chemical_formula_structural SbPdSI2 _chemical_formula_sum 'Sb1 Pd1 S1 I2' _cell_volume 323.96398484 _cell_formula_units_Z …	POSCAR890_CONTCARTeS	0.16975977	['I', 'Pd', 'S', 'Sb']	1	Sb1 S1 Pd1 I2	1	-0.328015922
R2ER_80	# generated using pymatgen data_Te3Pt2 _symmetry_space_group_name_H-M 'P 1' _cell_length_a 3.86727029 _cell_length_b 3.87032644 _cell_length_c 21.21047100 _cell_angle_alpha 90.00000000 _cell_angle_beta 90.00000000 _cell_angle_gamma 118.24735257 _symmetry_Int_Tables_number 1 _chemical_formula_structural Te3Pt2 _chemical_formula_sum 'Te3 Pt2' _cell_volume 279.66316075 _cell_formula_units_Z 1 loop_ …	POSCAR1402_CONTCARPdPt	0.043171631	['Te', 'Pt']	12	Te3 Pt2	1	-0.591172816
R2ER_82	# generated using pymatgen data_MnGaSeSI _symmetry_space_group_name_H-M 'P 1' _cell_length_a 3.90316787 _cell_length_b 3.90253863 _cell_length_c 21.74028700 _cell_angle_alpha 90.00000000 _cell_angle_beta 90.00000000 _cell_angle_gamma 119.97892324 _symmetry_Int_Tables_number 1 _chemical_formula_structural MnGaSeSI _chemical_formula_sum 'Mn1 Ga1 Se1 S1 I1' _cell_volume 286.84847361 _cell_formula_un…	POSCAR1628_CONTCARInGa	0.010401534	['Ga', 'Mn', 'I', 'Se', 'S']	1	Mn1 Ga1 Se1 S1 I1	1	-0.719899064
R2ER_83	# generated using pymatgen data_Cu2Te2Br _symmetry_space_group_name_H-M 'P 1' _cell_length_a 3.65668288 _cell_length_b 3.69623174 _cell_length_c 21.84270000 _cell_angle_alpha 90.00000000 _cell_angle_beta 90.00000000 _cell_angle_gamma 119.62969164 _symmetry_Int_Tables_number 1 _chemical_formula_structural Cu2Te2Br _chemical_formula_sum 'Cu2 Te2 Br1' _cell_volume 256.62084881 _cell_formula_units_Z …	POSCAR1296_CONTCARAgCu	0.155666504	['Te', 'Cu', 'Br']	8	Cu2 Te2 Br1	1	-0.318042396
R2ER_85	# generated using pymatgen data_AsF3 _symmetry_space_group_name_H-M 'P 1' _cell_length_a 3.94027662 _cell_length_b 4.48427903 _cell_length_c 17.86642300 _cell_angle_alpha 90.00000000 _cell_angle_beta 90.00000000 _cell_angle_gamma 82.65246557 _symmetry_Int_Tables_number 1 _chemical_formula_structural AsF3 _chemical_formula_sum 'As1 F3' _cell_volume 313.09497783 _cell_formula_units_Z 1 loop_ _symme…	POSCAR547_CONTCARBiAs	-0.935551533	['F', 'As']	1	As1 F3	1	-2.231931925
R2ER_87	# generated using pymatgen data_ZrO2 _symmetry_space_group_name_H-M 'P 1' _cell_length_a 3.27071942 _cell_length_b 3.27081979 _cell_length_c 17.41494100 _cell_angle_alpha 90.00000000 _cell_angle_beta 90.00000000 _cell_angle_gamma 120.00567050 _symmetry_Int_Tables_number 1 _chemical_formula_structural ZrO2 _chemical_formula_sum 'Zr1 O2' _cell_volume 161.33467815 _cell_formula_units_Z 1 loop_ _symm…	POSCAR1968_CONTCARSO	-0.768721062	['Zr', 'O']	164	Zr1 O2	1	-3.495192493
R2ER_88	# generated using pymatgen data_In4Se3S2I _symmetry_space_group_name_H-M 'P 1' _cell_length_a 4.03575966 _cell_length_b 6.89599421 _cell_length_c 21.21982900 _cell_angle_alpha 90.00000000 _cell_angle_beta 90.00000000 _cell_angle_gamma 88.85006453 _symmetry_Int_Tables_number 1 _chemical_formula_structural In4Se3S2I _chemical_formula_sum 'In4 Se3 S2 I1' _cell_volume 590.44110919 _cell_formula_units…	POSCAR1103_CONTCARBrI	0.058262455	['In', 'Se', 'I', 'S']	1	In4 Se3 S2 I1	1	-0.580741929
R2ER_89	# generated using pymatgen data_MnBS3 _symmetry_space_group_name_H-M 'P 1' _cell_length_a 3.21998434 _cell_length_b 3.22133423 _cell_length_c 20.66113200 _cell_angle_alpha 90.00000000 _cell_angle_beta 90.00000000 _cell_angle_gamma 120.03833185 _symmetry_Int_Tables_number 1 _chemical_formula_structural MnBS3 _chemical_formula_sum 'Mn1 B1 S3' _cell_volume 185.52669664 _cell_formula_units_Z 1 loop_ …	POSCAR1469_CONTCARInB	0.123251427	['S', 'B', 'Mn']	156	Mn1 B1 S3	1	-0.53548342
R2ER_90	# generated using pymatgen data_InTcS3 _symmetry_space_group_name_H-M 'P 1' _cell_length_a 3.65916298 _cell_length_b 3.66067774 _cell_length_c 20.66113200 _cell_angle_alpha 90.00000000 _cell_angle_beta 90.00000000 _cell_angle_gamma 120.00307657 _symmetry_Int_Tables_number 1 _chemical_formula_structural InTcS3 _chemical_formula_sum 'In1 Tc1 S3' _cell_volume 239.67047203 _cell_formula_units_Z 1 loo…	POSCAR1469_CONTCARMnTc	0.186071753	['In', 'Tc', 'S']	1	Tc1 In1 S3	1	-0.45293265
R2ER_93	# generated using pymatgen data_Pd2S3 _symmetry_space_group_name_H-M 'P 1' _cell_length_a 3.53916350 _cell_length_b 3.53665374 _cell_length_c 21.21047100 _cell_angle_alpha 90.00000000 _cell_angle_beta 90.00000000 _cell_angle_gamma 119.93188079 _symmetry_Int_Tables_number 1 _chemical_formula_structural Pd2S3 _chemical_formula_sum 'Pd2 S3' _cell_volume 230.07625992 _cell_formula_units_Z 1 loop_ _sy…	POSCAR1402_CONTCARTeS	0.067132368	['Pd', 'S']	8	S3 Pd2	1	-0.363779894
R2ER_94	# generated using pymatgen data_OsCl3 _symmetry_space_group_name_H-M 'P 1' _cell_length_a 3.60575705 _cell_length_b 4.63620129 _cell_length_c 18.10070800 _cell_angle_alpha 90.00000000 _cell_angle_beta 90.00000000 _cell_angle_gamma 90.05478939 _symmetry_Int_Tables_number 1 _chemical_formula_structural OsCl3 _chemical_formula_sum 'Os1 Cl3' _cell_volume 302.58967704 _cell_formula_units_Z 1 loop_ _sy…	POSCAR1464_CONTCARFeOs	0.183509288	['Cl', 'Os']	6	Os1 Cl3	1	-0.334960998
R2ER_95	# generated using pymatgen data_MnInTeSeI _symmetry_space_group_name_H-M 'P 1' _cell_length_a 4.15455571 _cell_length_b 4.15362085 _cell_length_c 21.74028700 _cell_angle_alpha 90.00000000 _cell_angle_beta 90.00000000 _cell_angle_gamma 120.00029876 _symmetry_Int_Tables_number 1 _chemical_formula_structural MnInTeSeI _chemical_formula_sum 'Mn1 In1 Te1 Se1 I1' _cell_volume 324.89724933 _cell_formula…	POSCAR1628_CONTCARSTe	0.101367142	['Te', 'In', 'Mn', 'I', 'Se']	1	Mn1 In1 Se1 Te1 I1	1	-0.536842828
R2ER_96	# generated using pymatgen data_InNiSe3 _symmetry_space_group_name_H-M 'P 1' _cell_length_a 3.78828837 _cell_length_b 3.78904864 _cell_length_c 21.03543700 _cell_angle_alpha 90.00000000 _cell_angle_beta 90.00000000 _cell_angle_gamma 120.00492967 _symmetry_Int_Tables_number 1 _chemical_formula_structural InNiSe3 _chemical_formula_sum 'In1 Ni1 Se3' _cell_volume 261.47718834 _cell_formula_units_Z 1 …	POSCAR34_CONTCARPdNi	0.177954134	['In', 'Se', 'Ni']	1	In1 Ni1 Se3	1	-0.423941414
R2ER_97	# generated using pymatgen data_InPdSeS2 _symmetry_space_group_name_H-M 'P 1' _cell_length_a 3.73421341 _cell_length_b 3.73645188 _cell_length_c 21.09707200 _cell_angle_alpha 90.00000000 _cell_angle_beta 90.00000000 _cell_angle_gamma 119.98345680 _symmetry_Int_Tables_number 1 _chemical_formula_structural InPdSeS2 _chemical_formula_sum 'In1 Pd1 Se1 S2' _cell_volume 254.96684919 _cell_formula_units…	POSCAR1835_CONTCARTeSe	0.148702411	['In', 'Se', 'Pd', 'S']	8	In1 Se1 Pd1 S2	1	-0.490301974
R2ER_98	# generated using pymatgen data_NiTePdBr2 _symmetry_space_group_name_H-M 'P 1' _cell_length_a 3.81816770 _cell_length_b 4.74485081 _cell_length_c 19.79939600 _cell_angle_alpha 90.00000000 _cell_angle_beta 90.00000000 _cell_angle_gamma 113.78894864 _symmetry_Int_Tables_number 1 _chemical_formula_structural NiTePdBr2 _chemical_formula_sum 'Ni1 Te1 Pd1 Br2' _cell_volume 328.22253110 _cell_formula_un…	POSCAR83_CONTCARSeTe	0.187634581	['Te', 'Pd', 'Br', 'Ni']	8	Ni1 Pd1 Te1 Br2	1	-0.420483006
R2ER_99	# generated using pymatgen data_CoSCl _symmetry_space_group_name_H-M 'P 1' _cell_length_a 3.24113827 _cell_length_b 3.24159288 _cell_length_c 17.62309200 _cell_angle_alpha 90.00000000 _cell_angle_beta 90.00000000 _cell_angle_gamma 120.00040517 _symmetry_Int_Tables_number 1 _chemical_formula_structural CoSCl _chemical_formula_sum 'Co1 S1 Cl1' _cell_volume 160.34927309 _cell_formula_units_Z 1 loop_…	POSCAR635_CONTCARRhCo	0.101040785	['Co', 'Cl', 'S']	156	Co1 S1 Cl1	1	-0.627359187
R2ER_102	# generated using pymatgen data_InPdS3 _symmetry_space_group_name_H-M 'P 1' _cell_length_a 3.67259425 _cell_length_b 3.67266732 _cell_length_c 21.09707200 _cell_angle_alpha 90.00000000 _cell_angle_beta 90.00000000 _cell_angle_gamma 120.00106365 _symmetry_Int_Tables_number 1 _chemical_formula_structural InPdS3 _chemical_formula_sum 'In1 Pd1 S3' _cell_volume 246.43517763 _cell_formula_units_Z 1 loo…	POSCAR1835_CONTCARTeS	0.166513412	['In', 'Pd', 'S']	8	In1 S3 Pd1	1	-0.47249097
R2ER_103	# generated using pymatgen data_FeI3 _symmetry_space_group_name_H-M 'P 1' _cell_length_a 3.70899574 _cell_length_b 6.68951081 _cell_length_c 18.10070800 _cell_angle_alpha 90.00000000 _cell_angle_beta 90.00000000 _cell_angle_gamma 90.12298781 _symmetry_Int_Tables_number 1 _chemical_formula_structural FeI3 _chemical_formula_sum 'Fe1 I3' _cell_volume 449.10227641 _cell_formula_units_Z 1 loop_ _symme…	POSCAR1464_CONTCARClI	0.022492052	['I', 'Fe']	6	Fe1 I3	1	-0.214994515
R2ER_105	# generated using pymatgen data_InTe3Pd _symmetry_space_group_name_H-M 'P 1' _cell_length_a 4.09971092 _cell_length_b 4.10295581 _cell_length_c 21.09707200 _cell_angle_alpha 90.00000000 _cell_angle_beta 90.00000000 _cell_angle_gamma 119.79545139 _symmetry_Int_Tables_number 1 _chemical_formula_structural InTe3Pd _chemical_formula_sum 'In1 Te3 Pd1' _cell_volume 307.96003435 _cell_formula_units_Z 1 …	POSCAR1835_CONTCARSTe	-0.035694959	['In', 'Te', 'Pd']	1	In1 Te3 Pd1	1	-0.456481524
R2ER_106	# generated using pymatgen data_InTePdSe2 _symmetry_space_group_name_H-M 'P 1' _cell_length_a 3.93418060 _cell_length_b 3.93701119 _cell_length_c 21.09707200 _cell_angle_alpha 90.00000000 _cell_angle_beta 90.00000000 _cell_angle_gamma 119.90657969 _symmetry_Int_Tables_number 1 _chemical_formula_structural InTePdSe2 _chemical_formula_sum 'In1 Te1 Pd1 Se2' _cell_volume 283.25776111 _cell_formula_un…	POSCAR1835_CONTCARSSe	0.079867332	['In', 'Te', 'Se', 'Pd']	1	In1 Te1 Pd1 Se2	1	-0.522028216
R2ER_107	# generated using pymatgen data_Te3As2 _symmetry_space_group_name_H-M 'P 1' _cell_length_a 4.37571436 _cell_length_b 6.94853427 _cell_length_c 17.30949900 _cell_angle_alpha 90.00000000 _cell_angle_beta 90.00000000 _cell_angle_gamma 108.21246212 _symmetry_Int_Tables_number 1 _chemical_formula_structural Te3As2 _chemical_formula_sum 'Te3 As2' _cell_volume 499.92680770 _cell_formula_units_Z 1 loop_ …	POSCAR185_CONTCARSTe	0.148766052	['Te', 'As']	1	As2 Te3	1	-0.052841776
R2ER_108	# generated using pymatgen data_TePdCl _symmetry_space_group_name_H-M 'P 1' _cell_length_a 3.64933212 _cell_length_b 3.64729157 _cell_length_c 17.66617700 _cell_angle_alpha 90.00000000 _cell_angle_beta 90.00000000 _cell_angle_gamma 121.07087561 _symmetry_Int_Tables_number 1 _chemical_formula_structural TePdCl _chemical_formula_sum 'Te1 Pd1 Cl1' _cell_volume 201.40432517 _cell_formula_units_Z 1 lo…	POSCAR1716_CONTCARSTe	0.1272855	['Te', 'Pd', 'Cl']	8	Pd1 Te1 Cl1	1	-0.571818337
R2ER_109	# generated using pymatgen data_GaGeSe2I _symmetry_space_group_name_H-M 'P 1' _cell_length_a 4.00509713 _cell_length_b 4.00523715 _cell_length_c 21.36018200 _cell_angle_alpha 90.00000000 _cell_angle_beta 90.00000000 _cell_angle_gamma 119.99178151 _symmetry_Int_Tables_number 1 _chemical_formula_structural GaGeSe2I _chemical_formula_sum 'Ga1 Ge1 Se2 I1' _cell_volume 296.76510203 _cell_formula_units…	POSCAR75_CONTCARBrI	0.16404001	['I', 'Ga', 'Ge', 'Se']	8	Ga1 Ge1 Se2 I1	1	-0.52486897
R2ER_110	# generated using pymatgen data_As2Se3 _symmetry_space_group_name_H-M 'P 1' _cell_length_a 5.03689279 _cell_length_b 6.22687017 _cell_length_c 17.30949900 _cell_angle_alpha 90.00000000 _cell_angle_beta 90.00000000 _cell_angle_gamma 113.86883285 _symmetry_Int_Tables_number 1 _chemical_formula_structural As2Se3 _chemical_formula_sum 'As2 Se3' _cell_volume 496.46481544 _cell_formula_units_Z 1 loop_ …	POSCAR185_CONTCARSSe	0.096168524	['Se', 'As']	5	As2 Se3	1	-0.216588196
R2ER_114	# generated using pymatgen data_Te2Au2Br _symmetry_space_group_name_H-M 'P 1' _cell_length_a 3.81214247 _cell_length_b 4.08391133 _cell_length_c 21.84270000 _cell_angle_alpha 90.00000000 _cell_angle_beta 90.00000000 _cell_angle_gamma 116.49008648 _symmetry_Int_Tables_number 1 _chemical_formula_structural Te2Au2Br _chemical_formula_sum 'Te2 Au2 Br1' _cell_volume 304.35496324 _cell_formula_units_Z …	POSCAR1296_CONTCARAgAu	0.069871819	['Te', 'Au', 'Br']	1	Au2 Te2 Br1	1	-0.36418987
R2ER_116	# generated using pymatgen data_FeBr3 _symmetry_space_group_name_H-M 'P 1' _cell_length_a 3.55594127 _cell_length_b 6.17666183 _cell_length_c 18.10070800 _cell_angle_alpha 90.00000000 _cell_angle_beta 90.00000000 _cell_angle_gamma 90.16804937 _symmetry_Int_Tables_number 1 _chemical_formula_structural FeBr3 _chemical_formula_sum 'Fe1 Br3' _cell_volume 397.55946524 _cell_formula_units_Z 1 loop_ _sy…	POSCAR1464_CONTCARClBr	0.051188566	['Br', 'Fe']	6	Fe1 Br3	1	-0.502267568
R2ER_118	# generated using pymatgen data_MoI3 _symmetry_space_group_name_H-M 'P 1' _cell_length_a 4.06519837 _cell_length_b 5.57836952 _cell_length_c 18.83023700 _cell_angle_alpha 90.00000000 _cell_angle_beta 90.00000000 _cell_angle_gamma 89.98846053 _symmetry_Int_Tables_number 1 _chemical_formula_structural MoI3 _chemical_formula_sum 'Mo1 I3' _cell_volume 427.01664094 _cell_formula_units_Z 1 loop_ _symme…	POSCAR927_CONTCARCrMo	0.149761565	['I', 'Mo']	25	Mo1 I3	1	-0.222070503
R2ER_119	# generated using pymatgen data_Pd2SCl2 _symmetry_space_group_name_H-M 'P 1' _cell_length_a 3.62316512 _cell_length_b 3.62230676 _cell_length_c 20.72115000 _cell_angle_alpha 90.00000000 _cell_angle_beta 90.00000000 _cell_angle_gamma 119.92309396 _symmetry_Int_Tables_number 1 _chemical_formula_structural Pd2SCl2 _chemical_formula_sum 'Pd2 S1 Cl2' _cell_volume 235.69690334 _cell_formula_units_Z 1 l…	POSCAR222_CONTCARSeS	0.079239045	['Cl', 'Pd', 'S']	12	Pd2 S1 Cl2	1	-0.619864792
R2ER_120	# generated using pymatgen data_InTePtS2 _symmetry_space_group_name_H-M 'P 1' _cell_length_a 3.82865141 _cell_length_b 3.82907340 _cell_length_c 21.09707200 _cell_angle_alpha 90.00000000 _cell_angle_beta 90.00000000 _cell_angle_gamma 120.00224688 _symmetry_Int_Tables_number 1 _chemical_formula_structural InTePtS2 _chemical_formula_sum 'In1 Te1 Pt1 S2' _cell_volume 267.84435724 _cell_formula_units…	POSCAR1835_CONTCARPdPt	0.103796225	['In', 'Te', 'Pt', 'S']	8	In1 Te1 Pt1 S2	1	-0.53520816
R2ERS_0	# generated using pymatgen data_MnAl2Te3I2 _symmetry_space_group_name_H-M 'P 1' _cell_length_a 3.95339327 _cell_length_b 5.57680230 _cell_length_c 23.62075000 _cell_angle_alpha 90.00000000 _cell_angle_beta 90.00000000 _cell_angle_gamma 90.00053817 _symmetry_Int_Tables_number 1 _chemical_formula_structural MnAl2Te3I2 _chemical_formula_sum 'Mn1 Al2 Te3 I2' _cell_volume 520.77358768 _cell_formula_un…	POSCAR_R111InAl	0.195706298	['I', 'Te', 'Al', 'Mn']	47	Mn1 Al2 Te3 I2	1	-0.549630279
R2ERS_1	# generated using pymatgen data_MnGa2Te3I2 _symmetry_space_group_name_H-M 'P 1' _cell_length_a 3.95962964 _cell_length_b 5.55582224 _cell_length_c 23.62075000 _cell_angle_alpha 90.00000000 _cell_angle_beta 90.00000000 _cell_angle_gamma 90.00034539 _symmetry_Int_Tables_number 1 _chemical_formula_structural MnGa2Te3I2 _chemical_formula_sum 'Mn1 Ga2 Te3 I2' _cell_volume 519.63284177 _cell_formula_un…	POSCAR_R111InGa	0.092964629	['Ga', 'I', 'Te', 'Mn']	47	Mn1 Ga2 Te3 I2	1	-0.445259743
R2ERS_2	# generated using pymatgen data_In2TcTe3I2 _symmetry_space_group_name_H-M 'P 1' _cell_length_a 4.02836430 _cell_length_b 5.64946240 _cell_length_c 23.62075000 _cell_angle_alpha 90.00000000 _cell_angle_beta 90.00000000 _cell_angle_gamma 90.01017481 _symmetry_Int_Tables_number 1 _chemical_formula_structural In2TcTe3I2 _chemical_formula_sum 'In2 Tc1 Te3 I2' _cell_volume 537.56320844 _cell_formula_un…	POSCAR_R111MnTc	0.153536976	['In', 'I', 'Te', 'Tc']	25	Tc1 In2 Te3 I2	1	-0.434417918
R2ERS_3	# generated using pymatgen data_MnIn2S3I2 _symmetry_space_group_name_H-M 'P 1' _cell_length_a 3.95287380 _cell_length_b 4.91824443 _cell_length_c 23.62075000 _cell_angle_alpha 90.00000000 _cell_angle_beta 90.00000000 _cell_angle_gamma 90.00535485 _symmetry_Int_Tables_number 1 _chemical_formula_structural MnIn2S3I2 _chemical_formula_sum 'Mn1 In2 S3 I2' _cell_volume 459.21571313 _cell_formula_units…	POSCAR_R111TeS	0.012437724	['In', 'S', 'I', 'Mn']	47	Mn1 In2 S3 I2	1	-0.626566508
R2ERS_4	# generated using pymatgen data_Tc2TeSe2 _symmetry_space_group_name_H-M 'P 1' _cell_length_a 3.22769734 _cell_length_b 3.22768992 _cell_length_c 29.57506200 _cell_angle_alpha 90.00000000 _cell_angle_beta 90.00000000 _cell_angle_gamma 120.08248692 _symmetry_Int_Tables_number 1 _chemical_formula_structural Tc2TeSe2 _chemical_formula_sum 'Tc2 Te1 Se2' _cell_volume 266.61177225 _cell_formula_units_Z …	POSCAR_R116SSe	-0.511271179	['Se', 'Te', 'Tc']	164	Tc2 Te1 Se2	1	-0.405936884
R2ERS_5	# generated using pymatgen data_Tc2Te3 _symmetry_space_group_name_H-M 'P 1' _cell_length_a 3.34068496 _cell_length_b 3.34063879 _cell_length_c 29.57506200 _cell_angle_alpha 90.00000000 _cell_angle_beta 90.00000000 _cell_angle_gamma 120.04993119 _symmetry_Int_Tables_number 1 _chemical_formula_structural Tc2Te3 _chemical_formula_sum 'Tc2 Te3' _cell_volume 285.69497814 _cell_formula_units_Z 1 loop_ …	POSCAR_R116STe	-0.285963147	['Te', 'Tc']	164	Tc2 Te3	1	-0.180628852
R2ERS_6	# generated using pymatgen data_Mn2TeS2 _symmetry_space_group_name_H-M 'P 1' _cell_length_a 3.67139178 _cell_length_b 3.67157537 _cell_length_c 29.57506200 _cell_angle_alpha 90.00000000 _cell_angle_beta 90.00000000 _cell_angle_gamma 119.98041392 _symmetry_Int_Tables_number 1 _chemical_formula_structural Mn2TeS2 _chemical_formula_sum 'Mn2 Te1 S2' _cell_volume 345.32272056 _cell_formula_units_Z 1 l…	POSCAR_R116TcMn	0.083900173	['S', 'Te', 'Mn']	164	Mn2 Te1 S2	1	-0.574834654
R2ERS_7	# generated using pymatgen data_TaTeO _symmetry_space_group_name_H-M 'P 1' _cell_length_a 3.31186719 _cell_length_b 3.24866349 _cell_length_c 16.74705900 _cell_angle_alpha 90.00000000 _cell_angle_beta 90.00000000 _cell_angle_gamma 89.99954695 _symmetry_Int_Tables_number 1 _chemical_formula_structural TaTeO _chemical_formula_sum 'Ta1 Te1 O1' _cell_volume 180.18398663 _cell_formula_units_Z 1 loop_ …	POSCAR_R118STe	-0.015694908	['Te', 'O', 'Ta']	25	Ta1 Te1 O1	1	-1.311729027
R2ERS_8	# generated using pymatgen data_NbSO _symmetry_space_group_name_H-M 'P 1' _cell_length_a 3.09443510 _cell_length_b 3.05554305 _cell_length_c 16.74705900 _cell_angle_alpha 90.00000000 _cell_angle_beta 90.00000000 _cell_angle_gamma 89.99983475 _symmetry_Int_Tables_number 1 _chemical_formula_structural NbSO _chemical_formula_sum 'Nb1 S1 O1' _cell_volume 158.34645150 _cell_formula_units_Z 1 loop_ _sy…	POSCAR_R118TaNb	-0.290411964	['Nb', 'S', 'O']	25	Nb1 S1 O1	1	-1.740681093
R2ERS_11	# generated using pymatgen data_NbSeO _symmetry_space_group_name_H-M 'P 1' _cell_length_a 3.16906162 _cell_length_b 3.14992672 _cell_length_c 16.74705900 _cell_angle_alpha 90.00000000 _cell_angle_beta 90.00000000 _cell_angle_gamma 89.99993165 _symmetry_Int_Tables_number 1 _chemical_formula_structural NbSeO _chemical_formula_sum 'Nb1 Se1 O1' _cell_volume 167.17436626 _cell_formula_units_Z 1 loop_ …	POSCAR_R121TeSe	-0.434386391	['O', 'Nb', 'Se']	25	Nb1 Se1 O1	1	-1.660079493
R2ERS_12	# generated using pymatgen data_TiNbAsSe2 _symmetry_space_group_name_H-M 'P 1' _cell_length_a 3.58355936 _cell_length_b 3.58342248 _cell_length_c 32.54835500 _cell_angle_alpha 90.00000000 _cell_angle_beta 90.00000000 _cell_angle_gamma 120.00483124 _symmetry_Int_Tables_number 1 _chemical_formula_structural TiNbAsSe2 _chemical_formula_sum 'Ti1 Nb1 As1 Se2' _cell_volume 361.95213937 _cell_formula_un…	POSCAR_R129PAs	0.172054563	['Ti', 'Nb', 'Se', 'As']	156	Ti1 Nb1 As1 Se2	1	-1.13226208
R2ERS_13	# generated using pymatgen data_TiNbSe2N _symmetry_space_group_name_H-M 'P 1' _cell_length_a 3.23935521 _cell_length_b 3.23604527 _cell_length_c 32.54835500 _cell_angle_alpha 90.00000000 _cell_angle_beta 90.00000000 _cell_angle_gamma 120.03641947 _symmetry_Int_Tables_number 1 _chemical_formula_structural TiNbSe2N _chemical_formula_sum 'Ti1 Nb1 Se2 N1' _cell_volume 295.37473132 _cell_formula_units…	POSCAR_R129PN	0.083242642	['Ti', 'Nb', 'Se', 'N']	8	Ti1 Nb1 N1 Se2	1	-1.455408602
R2ERS_14	# generated using pymatgen data_TiNbTe2P _symmetry_space_group_name_H-M 'P 1' _cell_length_a 3.60173816 _cell_length_b 3.60168895 _cell_length_c 32.54835500 _cell_angle_alpha 90.00000000 _cell_angle_beta 90.00000000 _cell_angle_gamma 120.00490448 _symmetry_Int_Tables_number 1 _chemical_formula_structural TiNbTe2P _chemical_formula_sum 'Ti1 Nb1 Te2 P1' _cell_volume 365.64239975 _cell_formula_units…	POSCAR_R129SeTe	0.060875576	['Ti', 'Nb', 'P', 'Te']	156	Ti1 Nb1 P1 Te2	1	-1.115522512
R2ERS_15	# generated using pymatgen data_HfNbPSe2 _symmetry_space_group_name_H-M 'P 1' _cell_length_a 3.61800160 _cell_length_b 3.61806227 _cell_length_c 32.54835500 _cell_angle_alpha 90.00000000 _cell_angle_beta 90.00000000 _cell_angle_gamma 120.00094774 _symmetry_Int_Tables_number 1 _chemical_formula_structural HfNbPSe2 _chemical_formula_sum 'Hf1 Nb1 P1 Se2' _cell_volume 368.97787029 _cell_formula_units…	POSCAR_R129TiHf	0.161563394	['Nb', 'P', 'Se', 'Hf']	156	Hf1 Nb1 P1 Se2	1	-1.347465286
R2ERS_16	# generated using pymatgen data_Mn2Se2S _symmetry_space_group_name_H-M 'P 1' _cell_length_a 3.52185485 _cell_length_b 3.52178655 _cell_length_c 29.57506200 _cell_angle_alpha 90.00000000 _cell_angle_beta 90.00000000 _cell_angle_gamma 119.99519137 _symmetry_Int_Tables_number 1 _chemical_formula_structural Mn2Se2S _chemical_formula_sum 'Mn2 Se2 S1' _cell_volume 317.69605422 _cell_formula_units_Z 1 l…	POSCAR_R131TeS	-0.010758861	['S', 'Se', 'Mn']	164	Mn2 S1 Se2	1	-0.669493688
R2ERS_17	# generated using pymatgen data_Re2Te2P _symmetry_space_group_name_H-M 'P 1' _cell_length_a 3.81959901 _cell_length_b 3.81985168 _cell_length_c 32.69615900 _cell_angle_alpha 90.00000000 _cell_angle_beta 90.00000000 _cell_angle_gamma 119.89437088 _symmetry_Int_Tables_number 1 _chemical_formula_structural Re2Te2P _chemical_formula_sum 'Re2 Te2 P1' _cell_volume 413.57370263 _cell_formula_units_Z 1 l…	POSCAR_R134MnRe	0.116256602	['Re', 'P', 'Te']	164	Re2 Te2 P1	1	-0.209005486
R2ERS_18	# generated using pymatgen data_Tc2Te2P _symmetry_space_group_name_H-M 'P 1' _cell_length_a 3.75663885 _cell_length_b 3.75720402 _cell_length_c 32.69615900 _cell_angle_alpha 90.00000000 _cell_angle_beta 90.00000000 _cell_angle_gamma 119.98170524 _symmetry_Int_Tables_number 1 _chemical_formula_structural Tc2Te2P _chemical_formula_sum 'Tc2 Te2 P1' _cell_volume 399.73449266 _cell_formula_units_Z 1 l…	POSCAR_R134MnTc	-0.372526818	['P', 'Te', 'Tc']	164	Tc2 Te2 P1	1	-0.445037368
R2ERS_19	# generated using pymatgen data_Mn2Te2As _symmetry_space_group_name_H-M 'P 1' _cell_length_a 3.64245377 _cell_length_b 3.64249735 _cell_length_c 32.69615900 _cell_angle_alpha 90.00000000 _cell_angle_beta 90.00000000 _cell_angle_gamma 119.93564855 _symmetry_Int_Tables_number 1 _chemical_formula_structural Mn2Te2As _chemical_formula_sum 'Mn2 Te2 As1' _cell_volume 375.92561036 _cell_formula_units_Z …	POSCAR_R134PAs	-0.000856691	['As', 'Te', 'Mn']	164	Mn2 Te2 As1	1	-0.393720778
R2ERS_21	# generated using pymatgen data_Mn2Te2N _symmetry_space_group_name_H-M 'P 1' _cell_length_a 3.22555511 _cell_length_b 3.22432193 _cell_length_c 32.69615900 _cell_angle_alpha 90.00000000 _cell_angle_beta 90.00000000 _cell_angle_gamma 120.48317144 _symmetry_Int_Tables_number 1 _chemical_formula_structural Mn2Te2N _chemical_formula_sum 'Mn2 Te2 N1' _cell_volume 293.04552998 _cell_formula_units_Z 1 l…	POSCAR_R134PN	0.133945505	['N', 'Te', 'Mn']	8	Mn2 Te2 N1	1	-0.258918582
R2ERS_22	# generated using pymatgen data_Mn2SbTe2 _symmetry_space_group_name_H-M 'P 1' _cell_length_a 3.73123601 _cell_length_b 3.73124670 _cell_length_c 32.69615900 _cell_angle_alpha 90.00000000 _cell_angle_beta 90.00000000 _cell_angle_gamma 119.99701987 _symmetry_Int_Tables_number 1 _chemical_formula_structural Mn2SbTe2 _chemical_formula_sum 'Mn2 Sb1 Te2' _cell_volume 394.22766245 _cell_formula_units_Z …	POSCAR_R134PSb	0.072228149	['Sb', 'Te', 'Mn']	164	Mn2 Te2 Sb1	1	-0.320635938
R2ERS_23	# generated using pymatgen data_Mn2PS2 _symmetry_space_group_name_H-M 'P 1' _cell_length_a 3.34599029 _cell_length_b 3.35013516 _cell_length_c 32.69615900 _cell_angle_alpha 90.00000000 _cell_angle_beta 90.00000000 _cell_angle_gamma 120.36764112 _symmetry_Int_Tables_number 1 _chemical_formula_structural Mn2PS2 _chemical_formula_sum 'Mn2 P1 S2' _cell_volume 316.22306043 _cell_formula_units_Z 1 loop…	POSCAR_R134TeS	0.151640271	['P', 'S', 'Mn']	12	Mn2 S2 P1	1	-0.507094556
R2ERS_24	# generated using pymatgen data_Mn2PSe2 _symmetry_space_group_name_H-M 'P 1' _cell_length_a 3.42408929 _cell_length_b 3.42997868 _cell_length_c 32.69615900 _cell_angle_alpha 90.00000000 _cell_angle_beta 90.00000000 _cell_angle_gamma 119.80524559 _symmetry_Int_Tables_number 1 _chemical_formula_structural Mn2PSe2 _chemical_formula_sum 'Mn2 P1 Se2' _cell_volume 333.20600662 _cell_formula_units_Z 1 l…	POSCAR_R134TeSe	0.093462465	['P', 'Se', 'Mn']	12	Mn2 Se2 P1	1	-0.508697702
R2ERS_25	# generated using pymatgen data_MnIn2Se3Br2 _symmetry_space_group_name_H-M 'P 1' _cell_length_a 3.86282806 _cell_length_b 5.40931726 _cell_length_c 23.62075000 _cell_angle_alpha 90.00000000 _cell_angle_beta 90.00000000 _cell_angle_gamma 90.00123820 _symmetry_Int_Tables_number 1 _chemical_formula_structural MnIn2Se3Br2 _chemical_formula_sum 'Mn1 In2 Se3 Br2' _cell_volume 493.56177122 _cell_formula…	POSCAR_R138SSe	0.18566774	['Br', 'In', 'Se', 'Mn']	47	Mn1 In2 Se3 Br2	1	-0.718695623
R2ERS_26	# generated using pymatgen data_ZrNbTe2P _symmetry_space_group_name_H-M 'P 1' _cell_length_a 3.70195391 _cell_length_b 3.70190037 _cell_length_c 32.54835500 _cell_angle_alpha 90.00000000 _cell_angle_beta 90.00000000 _cell_angle_gamma 119.96217766 _symmetry_Int_Tables_number 1 _chemical_formula_structural ZrNbTe2P _chemical_formula_sum 'Zr1 Nb1 Te2 P1' _cell_volume 386.43886933 _cell_formula_units…	POSCAR_R140HfZr	0.167156464	['Zr', 'Nb', 'P', 'Te']	156	Zr1 Nb1 Te2 P1	1	-1.19429482
R2ERS_27	# generated using pymatgen data_HfNbTe2As _symmetry_space_group_name_H-M 'P 1' _cell_length_a 3.78824335 _cell_length_b 3.78710612 _cell_length_c 32.54835500 _cell_angle_alpha 90.00000000 _cell_angle_beta 90.00000000 _cell_angle_gamma 119.93848258 _symmetry_Int_Tables_number 1 _chemical_formula_structural HfNbTe2As _chemical_formula_sum 'Hf1 Nb1 Te2 As1' _cell_volume 404.64474193 _cell_formula_un…	POSCAR_R140PAs	0.18454758	['As', 'Nb', 'Te', 'Hf']	156	Hf1 Nb1 Te2 As1	1	-0.972471094
R2ERS_29	# generated using pymatgen data_Tc2AsS2 _symmetry_space_group_name_H-M 'P 1' _cell_length_a 3.04484680 _cell_length_b 3.04502717 _cell_length_c 32.69615900 _cell_angle_alpha 90.00000000 _cell_angle_beta 90.00000000 _cell_angle_gamma 120.03853828 _symmetry_Int_Tables_number 1 _chemical_formula_structural Tc2AsS2 _chemical_formula_sum 'Tc2 As1 S2' _cell_volume 262.43104015 _cell_formula_units_Z 1 l…	POSCAR_R142MnTc	-0.406147618	['As', 'S', 'Tc']	164	Tc2 As1 S2	1	-0.641072138
R2ERS_30	# generated using pymatgen data_Co3Te3Br2 _symmetry_space_group_name_H-M 'P 1' _cell_length_a 3.73805036 _cell_length_b 5.08139935 _cell_length_c 24.44784500 _cell_angle_alpha 90.00000000 _cell_angle_beta 90.00000000 _cell_angle_gamma 90.00100647 _symmetry_Int_Tables_number 1 _chemical_formula_structural Co3Te3Br2 _chemical_formula_sum 'Co3 Te3 Br2' _cell_volume 464.37524450 _cell_formula_units_Z…	POSCAR_R148IBr	0.177633969	['Br', 'Co', 'Te']	25	Co3 Te3 Br2	1	-0.256193489
R2ERS_31	# generated using pymatgen data_Co3S3I2 _symmetry_space_group_name_H-M 'P 1' _cell_length_a 3.64327145 _cell_length_b 4.30324651 _cell_length_c 24.44784500 _cell_angle_alpha 90.00000000 _cell_angle_beta 90.00000000 _cell_angle_gamma 90.00323169 _symmetry_Int_Tables_number 1 _chemical_formula_structural Co3S3I2 _chemical_formula_sum 'Co3 S3 I2' _cell_volume 383.29075061 _cell_formula_units_Z 1 loo…	POSCAR_R148TeS	0.176202873	['I', 'Co', 'S']	6	Co3 S3 I2	1	-0.34772086
R2ERS_32	# generated using pymatgen data_Co3Se3I2 _symmetry_space_group_name_H-M 'P 1' _cell_length_a 3.77035634 _cell_length_b 4.59221308 _cell_length_c 24.44784500 _cell_angle_alpha 90.00000000 _cell_angle_beta 90.00000000 _cell_angle_gamma 89.99746171 _symmetry_Int_Tables_number 1 _chemical_formula_structural Co3Se3I2 _chemical_formula_sum 'Co3 Se3 I2' _cell_volume 423.29682534 _cell_formula_units_Z 1 …	POSCAR_R148TeSe	0.097020758	['I', 'Co', 'Se']	25	Co3 Se3 I2	1	-0.284451169
R2ERS_33	# generated using pymatgen data_Mn2O3 _symmetry_space_group_name_H-M 'P 1' _cell_length_a 3.04197857 _cell_length_b 3.04240400 _cell_length_c 29.57506200 _cell_angle_alpha 90.00000000 _cell_angle_beta 90.00000000 _cell_angle_gamma 119.74827728 _symmetry_Int_Tables_number 1 _chemical_formula_structural Mn2O3 _chemical_formula_sum 'Mn2 O3' _cell_volume 237.64317591 _cell_formula_units_Z 1 loop_ _sy…	POSCAR_R149SO	0.155311886	['O', 'Mn']	12	Mn2 O3	1	-1.723454934
R2ERS_34	# generated using pymatgen data_MnGa2Se3I2 _symmetry_space_group_name_H-M 'P 1' _cell_length_a 3.81417641 _cell_length_b 5.17622469 _cell_length_c 23.62075000 _cell_angle_alpha 90.00000000 _cell_angle_beta 90.00000000 _cell_angle_gamma 90.00332787 _symmetry_Int_Tables_number 1 _chemical_formula_structural MnGa2Se3I2 _chemical_formula_sum 'Mn1 Ga2 Se3 I2' _cell_volume 466.34527215 _cell_formula_un…	POSCAR_R151InGa	0.093577715	['Ga', 'I', 'Se', 'Mn']	47	Mn1 Ga2 Se3 I2	1	-0.59533293
R2ERS_35	# generated using pymatgen data_In2TcSe3I2 _symmetry_space_group_name_H-M 'P 1' _cell_length_a 3.89880149 _cell_length_b 5.12528715 _cell_length_c 23.62075000 _cell_angle_alpha 90.00000000 _cell_angle_beta 90.00000000 _cell_angle_gamma 89.99999782 _symmetry_Int_Tables_number 1 _chemical_formula_structural In2TcSe3I2 _chemical_formula_sum 'In2 Tc1 Se3 I2' _cell_volume 472.00109830 _cell_formula_un…	POSCAR_R151MnTc	0.121558086	['In', 'Se', 'I', 'Tc']	47	Tc1 In2 Se3 I2	1	-0.516631349
R2ERS_36	# generated using pymatgen data_Tc2BiS2 _symmetry_space_group_name_H-M 'P 1' _cell_length_a 3.18183803 _cell_length_b 3.18183344 _cell_length_c 32.69615900 _cell_angle_alpha 90.00000000 _cell_angle_beta 90.00000000 _cell_angle_gamma 120.11074612 _symmetry_Int_Tables_number 1 _chemical_formula_structural Tc2BiS2 _chemical_formula_sum 'Tc2 Bi1 S2' _cell_volume 286.34997156 _cell_formula_units_Z 1 l…	POSCAR_R154PBi	-0.047912238	['Bi', 'S', 'Tc']	164	Tc2 Bi1 S2	1	-0.29847606
R2ERS_37	# generated using pymatgen data_Tc2SbS2 _symmetry_space_group_name_H-M 'P 1' _cell_length_a 3.13235728 _cell_length_b 3.13207686 _cell_length_c 32.69615900 _cell_angle_alpha 90.00000000 _cell_angle_beta 90.00000000 _cell_angle_gamma 119.95234736 _symmetry_Int_Tables_number 1 _chemical_formula_structural Tc2SbS2 _chemical_formula_sum 'Tc2 Sb1 S2' _cell_volume 277.93254965 _cell_formula_units_Z 1 l…	POSCAR_R154PSb	-0.19886159	['Sb', 'S', 'Tc']	164	Tc2 Sb1 S2	1	-0.587837718
R2ERS_38	# generated using pymatgen data_Tc2PSe2 _symmetry_space_group_name_H-M 'P 1' _cell_length_a 3.05573421 _cell_length_b 3.05573513 _cell_length_c 32.69615900 _cell_angle_alpha 90.00000000 _cell_angle_beta 90.00000000 _cell_angle_gamma 120.08304761 _symmetry_Int_Tables_number 1 _chemical_formula_structural Tc2PSe2 _chemical_formula_sum 'Tc2 P1 Se2' _cell_volume 264.17675888 _cell_formula_units_Z 1 l…	POSCAR_R154SSe	-0.357504872	['P', 'Se', 'Tc']	164	Tc2 P1 Se2	1	-0.523377326
R2ERS_39	# generated using pymatgen data_GaBr3 _symmetry_space_group_name_H-M 'P 1' _cell_length_a 6.47740512 _cell_length_b 6.47842653 _cell_length_c 20.08560900 _cell_angle_alpha 90.00000000 _cell_angle_beta 90.00000000 _cell_angle_gamma 119.98749563 _symmetry_Int_Tables_number 1 _chemical_formula_structural GaBr3 _chemical_formula_sum 'Ga2 Br6' _cell_volume 730.03039474 _cell_formula_units_Z 2 loop_ _s…	POSCAR_R157FBr	0.000270666	['Ga', 'Br']	162	Ga2 Br6	1	-0.816275825
R2ERS_40	# generated using pymatgen data_TeH _symmetry_space_group_name_H-M 'P 1' _cell_length_a 3.43979211 _cell_length_b 3.31284730 _cell_length_c 25.81175800 _cell_angle_alpha 90.00000000 _cell_angle_beta 90.00000000 _cell_angle_gamma 90.03843673 _symmetry_Int_Tables_number 1 _chemical_formula_structural TeH _chemical_formula_sum 'Te2 H2' _cell_volume 294.13797771 _cell_formula_units_Z 2 loop_ _symmetr…	POSCAR_R165LiH	0.046039943	['Te', 'H']	31	H2 Te2	1	0.151374238
R2ERS_41	# generated using pymatgen data_NaTe _symmetry_space_group_name_H-M 'P 1' _cell_length_a 3.11048509 _cell_length_b 5.33391945 _cell_length_c 25.81175800 _cell_angle_alpha 90.00000000 _cell_angle_beta 90.00000000 _cell_angle_gamma 89.99291885 _symmetry_Int_Tables_number 1 _chemical_formula_structural NaTe _chemical_formula_sum 'Na2 Te2' _cell_volume 428.24485938 _cell_formula_units_Z 2 loop_ _symm…	POSCAR_R165LiNa	-0.809862673	['Na', 'Te']	59	Na2 Te2	1	-0.704528378
R2ERS_42	# generated using pymatgen data_Mn2Te2Se _symmetry_space_group_name_H-M 'P 1' _cell_length_a 3.71453697 _cell_length_b 3.71595348 _cell_length_c 29.57506200 _cell_angle_alpha 90.00000000 _cell_angle_beta 90.00000000 _cell_angle_gamma 120.07811133 _symmetry_Int_Tables_number 1 _chemical_formula_structural Mn2Te2Se _chemical_formula_sum 'Mn2 Te2 Se1' _cell_volume 353.25545520 _cell_formula_units_Z …	POSCAR_R168STe	0.106256969	['Te', 'Se', 'Mn']	164	Mn2 Se1 Te2	1	-0.495903198
R2ERS_43	# generated using pymatgen data_Ga2TcS3I2 _symmetry_space_group_name_H-M 'P 1' _cell_length_a 3.87638413 _cell_length_b 4.48115447 _cell_length_c 23.62075000 _cell_angle_alpha 90.00000000 _cell_angle_beta 90.00000000 _cell_angle_gamma 90.00103080 _symmetry_Int_Tables_number 1 _chemical_formula_structural Ga2TcS3I2 _chemical_formula_sum 'Ga2 Tc1 S3 I2' _cell_volume 410.30839709 _cell_formula_units…	POSCAR_R182InGa	0.153961791	['Ga', 'I', 'S', 'Tc']	47	Ga2 Tc1 S3 I2	1	-0.576338494
R2ERS_44	# generated using pymatgen data_AlBr3 _symmetry_space_group_name_H-M 'P 1' _cell_length_a 6.38756517 _cell_length_b 6.38766355 _cell_length_c 20.08560900 _cell_angle_alpha 90.00000000 _cell_angle_beta 90.00000000 _cell_angle_gamma 119.98256274 _symmetry_Int_Tables_number 1 _chemical_formula_structural AlBr3 _chemical_formula_sum 'Al2 Br6' _cell_volume 709.85442828 _cell_formula_units_Z 2 loop_ _s…	POSCAR_R19FBr	0.000222365	['Br', 'Al']	162	Al2 Br6	1	-1.201412121
R2ERS_45	# generated using pymatgen data_BPdS3 _symmetry_space_group_name_H-M 'P 1' _cell_length_a 3.34699004 _cell_length_b 3.34795116 _cell_length_c 21.09707200 _cell_angle_alpha 90.00000000 _cell_angle_beta 90.00000000 _cell_angle_gamma 121.17248294 _symmetry_Int_Tables_number 1 _chemical_formula_structural BPdS3 _chemical_formula_sum 'B1 Pd1 S3' _cell_volume 202.27074253 _cell_formula_units_Z 1 loop_ …	POSCAR_R2ER102InB	0.175511884	['Pd', 'S', 'B']	8	B1 Pd1 S3	1	-0.255400378
R2ERS_46	# generated using pymatgen data_InPtS3 _symmetry_space_group_name_H-M 'P 1' _cell_length_a 3.67534302 _cell_length_b 3.67835099 _cell_length_c 21.09707200 _cell_angle_alpha 90.00000000 _cell_angle_beta 90.00000000 _cell_angle_gamma 119.97142998 _symmetry_Int_Tables_number 1 _chemical_formula_structural InPtS3 _chemical_formula_sum 'In1 Pt1 S3' _cell_volume 247.07500847 _cell_formula_units_Z 1 loo…	POSCAR_R2ER102PdPt	0.090929225	['In', 'Pt', 'S']	8	In1 Pt1 S3	1	-0.548075006
R2ERS_47	# generated using pymatgen data_InPdSe3 _symmetry_space_group_name_H-M 'P 1' _cell_length_a 3.83372173 _cell_length_b 3.83820453 _cell_length_c 21.09707200 _cell_angle_alpha 90.00000000 _cell_angle_beta 90.00000000 _cell_angle_gamma 119.93084212 _symmetry_Int_Tables_number 1 _chemical_formula_structural InPdSe3 _chemical_formula_sum 'In1 Pd1 Se3' _cell_volume 269.03188065 _cell_formula_units_Z 1 …	POSCAR_R2ER102SSe	0.060942798	['Pd', 'In', 'Se']	8	In1 Pd1 Se3	1	-0.54095316
R2ERS_48	# generated using pymatgen data_RuI3 _symmetry_space_group_name_H-M 'P 1' _cell_length_a 3.92876794 _cell_length_b 6.00693358 _cell_length_c 18.10070800 _cell_angle_alpha 90.00000000 _cell_angle_beta 90.00000000 _cell_angle_gamma 90.05405344 _symmetry_Int_Tables_number 1 _chemical_formula_structural RuI3 _chemical_formula_sum 'Ru1 I3' _cell_volume 427.17376819 _cell_formula_units_Z 1 loop_ _symme…	POSCAR_R2ER103FeRu	0.179560984	['Ru', 'I']	6	Ru1 I3	1	-0.06022045
R2ERS_49	# generated using pymatgen data_GaTePdSe2 _symmetry_space_group_name_H-M 'P 1' _cell_length_a 3.82102810 _cell_length_b 3.82192547 _cell_length_c 21.09707200 _cell_angle_alpha 90.00000000 _cell_angle_beta 90.00000000 _cell_angle_gamma 119.95642148 _symmetry_Int_Tables_number 1 _chemical_formula_structural GaTePdSe2 _chemical_formula_sum 'Ga1 Te1 Pd1 Se2' _cell_volume 266.93517438 _cell_formula_un…	POSCAR_R2ER106InGa	0.159085221	['Ga', 'Pd', 'Te', 'Se']	1	Ga1 Te1 Pd1 Se2	1	-0.529825424
R2ERS_50	# generated using pymatgen data_InNiTeSe2 _symmetry_space_group_name_H-M 'P 1' _cell_length_a 3.83367334 _cell_length_b 3.83410313 _cell_length_c 21.09707200 _cell_angle_alpha 90.00000000 _cell_angle_beta 90.00000000 _cell_angle_gamma 120.03368248 _symmetry_Int_Tables_number 1 _chemical_formula_structural InNiTeSe2 _chemical_formula_sum 'In1 Ni1 Te1 Se2' _cell_volume 268.46285755 _cell_formula_un…	POSCAR_R2ER106PdNi	0.192276041	['In', 'Ni', 'Te', 'Se']	8	In1 Te1 Ni1 Se2	1	-0.409619916
R2ERS_51	# generated using pymatgen data_InTePtSe2 _symmetry_space_group_name_H-M 'P 1' _cell_length_a 3.92338472 _cell_length_b 3.93324414 _cell_length_c 21.09707200 _cell_angle_alpha 90.00000000 _cell_angle_beta 90.00000000 _cell_angle_gamma 119.93611604 _symmetry_Int_Tables_number 1 _chemical_formula_structural InTePtSe2 _chemical_formula_sum 'In1 Te1 Pt1 Se2' _cell_volume 282.12646618 _cell_formula_un…	POSCAR_R2ER106PdPt	0.003071763	['In', 'Pt', 'Te', 'Se']	8	In1 Te1 Pt1 Se2	1	-0.598824194
R2ERS_52	# generated using pymatgen data_InPdSe2S _symmetry_space_group_name_H-M 'P 1' _cell_length_a 3.76435073 _cell_length_b 3.76751746 _cell_length_c 21.09707200 _cell_angle_alpha 90.00000000 _cell_angle_beta 90.00000000 _cell_angle_gamma 119.87029600 _symmetry_Int_Tables_number 1 _chemical_formula_structural InPdSe2S _chemical_formula_sum 'In1 Pd1 Se2 S1' _cell_volume 259.45635006 _cell_formula_units…	POSCAR_R2ER106TeS	0.130847536	['Pd', 'In', 'S', 'Se']	1	In1 S1 Pd1 Se2	1	-0.508156698
R2ERS_53	# generated using pymatgen data_InGeSe2I _symmetry_space_group_name_H-M 'P 1' _cell_length_a 4.14902300 _cell_length_b 4.14901087 _cell_length_c 21.36018200 _cell_angle_alpha 90.00000000 _cell_angle_beta 90.00000000 _cell_angle_gamma 119.99678070 _symmetry_Int_Tables_number 1 _chemical_formula_structural InGeSe2I _chemical_formula_sum 'In1 Ge1 Se2 I1' _cell_volume 318.44914217 _cell_formula_units…	POSCAR_R2ER109GaIn	0.124790236	['In', 'Se', 'I', 'Ge']	8	In1 Ge1 Se2 I1	1	-0.513399196
R2ERS_54	# generated using pymatgen data_GaPbSe2I _symmetry_space_group_name_H-M 'P 1' _cell_length_a 4.13070635 _cell_length_b 4.13104550 _cell_length_c 21.36018200 _cell_angle_alpha 90.00000000 _cell_angle_beta 90.00000000 _cell_angle_gamma 119.98543943 _symmetry_Int_Tables_number 1 _chemical_formula_structural GaPbSe2I _chemical_formula_sum 'Ga1 Pb1 Se2 I1' _cell_volume 315.70654370 _cell_formula_units…	POSCAR_R2ER109GePb	0.124612518	['Ga', 'I', 'Se', 'Pb']	8	Ga1 Pb1 Se2 I1	1	-0.632170352
R2ERS_55	# generated using pymatgen data_GaSnSe2I _symmetry_space_group_name_H-M 'P 1' _cell_length_a 4.09331905 _cell_length_b 4.09354019 _cell_length_c 21.36018200 _cell_angle_alpha 90.00000000 _cell_angle_beta 90.00000000 _cell_angle_gamma 119.98407455 _symmetry_Int_Tables_number 1 _chemical_formula_structural GaSnSe2I _chemical_formula_sum 'Ga1 Sn1 Se2 I1' _cell_volume 310.01300087 _cell_formula_units…	POSCAR_R2ER109GeSn	0.115585425	['Ga', 'I', 'Se', 'Sn']	8	Ga1 Sn1 Se2 I1	1	-0.57332522
R2ERS_56	# generated using pymatgen data_GaGeTe2I _symmetry_space_group_name_H-M 'P 1' _cell_length_a 4.23917537 _cell_length_b 4.23944836 _cell_length_c 21.36018200 _cell_angle_alpha 90.00000000 _cell_angle_beta 90.00000000 _cell_angle_gamma 119.99025185 _symmetry_Int_Tables_number 1 _chemical_formula_structural GaGeTe2I _chemical_formula_sum 'Ga1 Ge1 Te2 I1' _cell_volume 332.48263335 _cell_formula_units…	POSCAR_R2ER109SeTe	0.156443034	['Ga', 'I', 'Te', 'Ge']	8	Ga1 Ge1 Te2 I1	1	-0.381781338
R2ERS_57	# generated using pymatgen data_OsBr3 _symmetry_space_group_name_H-M 'P 1' _cell_length_a 3.80600749 _cell_length_b 5.51312320 _cell_length_c 18.10070800 _cell_angle_alpha 90.00000000 _cell_angle_beta 90.00000000 _cell_angle_gamma 90.04367970 _symmetry_Int_Tables_number 1 _chemical_formula_structural OsBr3 _chemical_formula_sum 'Os1 Br3' _cell_volume 379.80683144 _cell_formula_units_Z 1 loop_ _sy…	POSCAR_R2ER116FeOs	0.19583451	['Br', 'Os']	6	Os1 Br3	1	0.029033647
R2ERS_58	# generated using pymatgen data_RuBr3 _symmetry_space_group_name_H-M 'P 1' _cell_length_a 3.74575073 _cell_length_b 5.53639757 _cell_length_c 18.10070800 _cell_angle_alpha 90.00000000 _cell_angle_beta 90.00000000 _cell_angle_gamma 90.14186171 _symmetry_Int_Tables_number 1 _chemical_formula_structural RuBr3 _chemical_formula_sum 'Ru1 Br3' _cell_volume 375.37070255 _cell_formula_units_Z 1 loop_ _sy…	POSCAR_R2ER116FeRu	0.173607231	['Br', 'Ru']	6	Ru1 Br3	1	-0.245565923
R2ERS_59	# generated using pymatgen data_MoBr3 _symmetry_space_group_name_H-M 'P 1' _cell_length_a 3.79584935 _cell_length_b 5.15865141 _cell_length_c 18.83023700 _cell_angle_alpha 90.00000000 _cell_angle_beta 90.00000000 _cell_angle_gamma 90.00449855 _symmetry_Int_Tables_number 1 _chemical_formula_structural MoBr3 _chemical_formula_sum 'Mo1 Br3' _cell_volume 368.72359967 _cell_formula_units_Z 1 loop_ _sy…	POSCAR_R2ER118IBr	0.13377239	['Mo', 'Br']	25	Mo1 Br3	1	-0.553561887
R2ERS_60	# generated using pymatgen data_MoCl3 _symmetry_space_group_name_H-M 'P 1' _cell_length_a 3.25354494 _cell_length_b 4.84085721 _cell_length_c 18.83023700 _cell_angle_alpha 90.00000000 _cell_angle_beta 90.00000000 _cell_angle_gamma 90.00168648 _symmetry_Int_Tables_number 1 _chemical_formula_structural MoCl3 _chemical_formula_sum 'Mo1 Cl3' _cell_volume 296.57522486 _cell_formula_units_Z 1 loop_ _sy…	POSCAR_R2ER118ICl	0.183302348	['Mo', 'Cl']	25	Mo1 Cl3	1	-0.903236485
R2ERS_61	# generated using pymatgen data_Pd2SBr2 _symmetry_space_group_name_H-M 'P 1' _cell_length_a 3.72391033 _cell_length_b 3.72341121 _cell_length_c 20.72115000 _cell_angle_alpha 90.00000000 _cell_angle_beta 90.00000000 _cell_angle_gamma 119.98014344 _symmetry_Int_Tables_number 1 _chemical_formula_structural Pd2SBr2 _chemical_formula_sum 'Pd2 S1 Br2' _cell_volume 248.86943698 _cell_formula_units_Z 1 l…	POSCAR_R2ER119ClBr	-0.026428749	['Br', 'Pd', 'S']	164	Pd2 S1 Br2	1	-0.49761434
R2ERS_62	# generated using pymatgen data_Pd2SI2 _symmetry_space_group_name_H-M 'P 1' _cell_length_a 3.85847377 _cell_length_b 3.85849933 _cell_length_c 20.72115000 _cell_angle_alpha 90.00000000 _cell_angle_beta 90.00000000 _cell_angle_gamma 119.93790034 _symmetry_Int_Tables_number 1 _chemical_formula_structural Pd2SI2 _chemical_formula_sum 'Pd2 S1 I2' _cell_volume 267.33134917 _cell_formula_units_Z 1 loop…	POSCAR_R2ER119ClI	0.034719078	['Pd', 'S', 'I']	164	Pd2 S1 I2	1	-0.396193184
R2ERS_63	# generated using pymatgen data_Ni2SCl2 _symmetry_space_group_name_H-M 'P 1' _cell_length_a 3.38185865 _cell_length_b 3.38175722 _cell_length_c 20.72115000 _cell_angle_alpha 90.00000000 _cell_angle_beta 90.00000000 _cell_angle_gamma 119.95389571 _symmetry_Int_Tables_number 1 _chemical_formula_structural Ni2SCl2 _chemical_formula_sum 'Ni2 S1 Cl2' _cell_volume 205.32599698 _cell_formula_units_Z 1 l…	POSCAR_R2ER119PdNi	0.153234602	['S', 'Ni', 'Cl']	164	Ni2 S1 Cl2	1	-0.582535848
R2ERS_65	# generated using pymatgen data_Tc2TeCl2 _symmetry_space_group_name_H-M 'P 1' _cell_length_a 3.19914074 _cell_length_b 3.19932619 _cell_length_c 21.96538500 _cell_angle_alpha 90.00000000 _cell_angle_beta 90.00000000 _cell_angle_gamma 120.05132914 _symmetry_Int_Tables_number 1 _chemical_formula_structural Tc2TeCl2 _chemical_formula_sum 'Tc2 Te1 Cl2' _cell_volume 194.59714199 _cell_formula_units_Z …	POSCAR_R2ER11ICl	-0.280132629	['Te', 'Tc', 'Cl']	164	Tc2 Te1 Cl2	1	-0.174798334
R2ERS_66	# generated using pymatgen data_Tc2TeF2 _symmetry_space_group_name_H-M 'P 1' _cell_length_a 3.06128591 _cell_length_b 3.06000970 _cell_length_c 21.96538500 _cell_angle_alpha 90.00000000 _cell_angle_beta 90.00000000 _cell_angle_gamma 119.60366195 _symmetry_Int_Tables_number 1 _chemical_formula_structural Tc2TeF2 _chemical_formula_sum 'Tc2 Te1 F2' _cell_volume 178.90266084 _cell_formula_units_Z 1 l…	POSCAR_R2ER11IF	-0.726708793	['F', 'Te', 'Tc']	12	Tc2 Te1 F2	1	-0.621374498
R2ERS_67	# generated using pymatgen data_GaTePtS2 _symmetry_space_group_name_H-M 'P 1' _cell_length_a 3.70273562 _cell_length_b 3.72864522 _cell_length_c 21.09707200 _cell_angle_alpha 90.00000000 _cell_angle_beta 90.00000000 _cell_angle_gamma 119.77255434 _symmetry_Int_Tables_number 1 _chemical_formula_structural GaTePtS2 _chemical_formula_sum 'Ga1 Te1 Pt1 S2' _cell_volume 252.82346750 _cell_formula_units…	POSCAR_R2ER120InGa	0.166034399	['Ga', 'Pt', 'S', 'Te']	8	Ga1 Te1 Pt1 S2	1	-0.564265886
R2ERS_68	# generated using pymatgen data_InTe3Pt _symmetry_space_group_name_H-M 'P 1' _cell_length_a 4.08952057 _cell_length_b 4.09113080 _cell_length_c 21.09707200 _cell_angle_alpha 90.00000000 _cell_angle_beta 90.00000000 _cell_angle_gamma 119.98508078 _symmetry_Int_Tables_number 1 _chemical_formula_structural InTe3Pt _chemical_formula_sum 'In1 Te3 Pt1' _cell_volume 305.72703824 _cell_formula_units_Z 1 …	POSCAR_R2ER120STe	0.101541233	['In', 'Pt', 'Te']	8	In1 Te3 Pt1	1	-0.53013905
R2ERS_69	# generated using pymatgen data_InPtSeS2 _symmetry_space_group_name_H-M 'P 1' _cell_length_a 3.74070131 _cell_length_b 3.73949856 _cell_length_c 21.09707200 _cell_angle_alpha 90.00000000 _cell_angle_beta 90.00000000 _cell_angle_gamma 120.01393083 _symmetry_Int_Tables_number 1 _chemical_formula_structural InPtSeS2 _chemical_formula_sum 'In1 Pt1 Se1 S2' _cell_volume 255.53961557 _cell_formula_units…	POSCAR_R2ER120TeSe	0.073849843	['In', 'Pt', 'S', 'Se']	8	In1 Se1 Pt1 S2	1	-0.565154388
R2ERS_70	# generated using pymatgen data_TeRhBr _symmetry_space_group_name_H-M 'P 1' _cell_length_a 3.75672488 _cell_length_b 3.75728713 _cell_length_c 17.62309200 _cell_angle_alpha 90.00000000 _cell_angle_beta 90.00000000 _cell_angle_gamma 120.00023612 _symmetry_Int_Tables_number 1 _chemical_formula_structural TeRhBr _chemical_formula_sum 'Te1 Rh1 Br1' _cell_volume 215.42469254 _cell_formula_units_Z 1 lo…	POSCAR_R2ER13ClBr	0.006987212	['Br', 'Rh', 'Te']	156	Te1 Rh1 Br1	1	-0.634783293
R2ERS_71	# generated using pymatgen data_TeRhI _symmetry_space_group_name_H-M 'P 1' _cell_length_a 3.88811384 _cell_length_b 3.88830039 _cell_length_c 17.62309200 _cell_angle_alpha 90.00000000 _cell_angle_beta 90.00000000 _cell_angle_gamma 119.99831600 _symmetry_Int_Tables_number 1 _chemical_formula_structural TeRhI _chemical_formula_sum 'Te1 Rh1 I1' _cell_volume 230.73787585 _cell_formula_units_Z 1 loop_…	POSCAR_R2ER13ClI	0.04876465	['I', 'Rh', 'Te']	156	Te1 Rh1 I1	1	-0.538798623
R2ERS_72	# generated using pymatgen data_TeIrCl _symmetry_space_group_name_H-M 'P 1' _cell_length_a 3.75812673 _cell_length_b 3.75844755 _cell_length_c 17.62309200 _cell_angle_alpha 90.00000000 _cell_angle_beta 90.00000000 _cell_angle_gamma 119.99885955 _symmetry_Int_Tables_number 1 _chemical_formula_structural TeIrCl _chemical_formula_sum 'Te1 Ir1 Cl1' _cell_volume 215.57462844 _cell_formula_units_Z 1 lo…	POSCAR_R2ER13RhIr	0.164821575	['Te', 'Ir', 'Cl']	156	Te1 Ir1 Cl1	1	-0.514842287
R2ERS_73	# generated using pymatgen data_Ni2Se3 _symmetry_space_group_name_H-M 'P 1' _cell_length_a 3.41132319 _cell_length_b 3.41145819 _cell_length_c 21.21047100 _cell_angle_alpha 90.00000000 _cell_angle_beta 90.00000000 _cell_angle_gamma 120.01640578 _symmetry_Int_Tables_number 1 _chemical_formula_structural Ni2Se3 _chemical_formula_sum 'Ni2 Se3' _cell_volume 213.73322769 _cell_formula_units_Z 1 loop_ …	POSCAR_R2ER14PdNi	0.066647531	['Ni', 'Se']	164	Ni2 Se3	1	-0.367241112
R2ERS_74	# generated using pymatgen data_Pt2Se3 _symmetry_space_group_name_H-M 'P 1' _cell_length_a 3.72798984 _cell_length_b 3.72842829 _cell_length_c 21.21047100 _cell_angle_alpha 90.00000000 _cell_angle_beta 90.00000000 _cell_angle_gamma 119.45412373 _symmetry_Int_Tables_number 1 _chemical_formula_structural Pt2Se3 _chemical_formula_sum 'Pt2 Se3' _cell_volume 256.71081100 _cell_formula_units_Z 1 loop_ …	POSCAR_R2ER14PdPt	0.120293304	['Pt', 'Se']	12	Pt2 Se3	1	-0.550103406
R2ERS_75	# generated using pymatgen data_RhSeBr _symmetry_space_group_name_H-M 'P 1' _cell_length_a 3.59748626 _cell_length_b 3.59755874 _cell_length_c 17.62309200 _cell_angle_alpha 90.00000000 _cell_angle_beta 90.00000000 _cell_angle_gamma 119.99581303 _symmetry_Int_Tables_number 1 _chemical_formula_structural RhSeBr _chemical_formula_sum 'Rh1 Se1 Br1' _cell_volume 197.53229021 _cell_formula_units_Z 1 lo…	POSCAR_R2ER17ClBr	0.005907523	['Br', 'Rh', 'Se']	156	Rh1 Se1 Br1	1	-0.650927717
R2ERS_76	# generated using pymatgen data_CoSeCl _symmetry_space_group_name_H-M 'P 1' _cell_length_a 3.36253596 _cell_length_b 3.36273418 _cell_length_c 17.62309200 _cell_angle_alpha 90.00000000 _cell_angle_beta 90.00000000 _cell_angle_gamma 119.99612232 _symmetry_Int_Tables_number 1 _chemical_formula_structural CoSeCl _chemical_formula_sum 'Co1 Se1 Cl1' _cell_volume 172.57949093 _cell_formula_units_Z 1 lo…	POSCAR_R2ER17RhCo	0.128063382	['Co', 'Se', 'Cl']	156	Co1 Se1 Cl1	1	-0.600337253
R2ERS_77	# generated using pymatgen data_IrSeCl _symmetry_space_group_name_H-M 'P 1' _cell_length_a 3.59184033 _cell_length_b 3.59201764 _cell_length_c 17.62309200 _cell_angle_alpha 90.00000000 _cell_angle_beta 90.00000000 _cell_angle_gamma 120.00072303 _symmetry_Int_Tables_number 1 _chemical_formula_structural IrSeCl _chemical_formula_sum 'Ir1 Se1 Cl1' _cell_volume 196.90876987 _cell_formula_units_Z 1 lo…	POSCAR_R2ER17RhIr	0.106125798	['Se', 'Ir', 'Cl']	156	Ir1 Se1 Cl1	1	-0.573538063
R2ERS_78	# generated using pymatgen data_Ni2SeBr2 _symmetry_space_group_name_H-M 'P 1' _cell_length_a 3.59144718 _cell_length_b 3.59134162 _cell_length_c 20.72115000 _cell_angle_alpha 90.00000000 _cell_angle_beta 90.00000000 _cell_angle_gamma 119.98085143 _symmetry_Int_Tables_number 1 _chemical_formula_structural Ni2SeBr2 _chemical_formula_sum 'Ni2 Se1 Br2' _cell_volume 231.50184402 _cell_formula_units_Z …	POSCAR_R2ER1ClBr	0.05207381	['Br', 'Ni', 'Se']	164	Ni2 Se1 Br2	1	-0.40834518
R2ERS_79	# generated using pymatgen data_Ni2SeI2 _symmetry_space_group_name_H-M 'P 1' _cell_length_a 3.74274020 _cell_length_b 3.74264811 _cell_length_c 20.72115000 _cell_angle_alpha 90.00000000 _cell_angle_beta 90.00000000 _cell_angle_gamma 120.06218970 _symmetry_Int_Tables_number 1 _chemical_formula_structural Ni2SeI2 _chemical_formula_sum 'Ni2 Se1 I2' _cell_volume 251.21216484 _cell_formula_units_Z 1 l…	POSCAR_R2ER1ClI	0.177113975	['I', 'Ni', 'Se']	164	Ni2 Se1 I2	1	-0.256774668
R2ERS_80	# generated using pymatgen data_Ni2TeCl2 _symmetry_space_group_name_H-M 'P 1' _cell_length_a 3.54013942 _cell_length_b 3.53981259 _cell_length_c 20.72115000 _cell_angle_alpha 90.00000000 _cell_angle_beta 90.00000000 _cell_angle_gamma 119.98962744 _symmetry_Int_Tables_number 1 _chemical_formula_structural Ni2TeCl2 _chemical_formula_sum 'Ni2 Te1 Cl2' _cell_volume 224.90054344 _cell_formula_units_Z …	POSCAR_R2ER1SeTe	0.173974068	['Te', 'Ni', 'Cl']	164	Ni2 Te1 Cl2	1	-0.561796382
R2ERS_81	# generated using pymatgen data_MnGaSe3 _symmetry_space_group_name_H-M 'P 1' _cell_length_a 3.76592100 _cell_length_b 3.76459065 _cell_length_c 20.66113200 _cell_angle_alpha 90.00000000 _cell_angle_beta 90.00000000 _cell_angle_gamma 119.99512978 _symmetry_Int_Tables_number 1 _chemical_formula_structural MnGaSe3 _chemical_formula_sum 'Mn1 Ga1 Se3' _cell_volume 253.68513484 _cell_formula_units_Z 1 …	POSCAR_R2ER23InGa	0.025603597	['Ga', 'Se', 'Mn']	8	Mn1 Ga1 Se3	1	-0.663307048
R2ERS_82	# generated using pymatgen data_MnTlSe3 _symmetry_space_group_name_H-M 'P 1' _cell_length_a 3.90360212 _cell_length_b 3.90201967 _cell_length_c 20.66113200 _cell_angle_alpha 90.00000000 _cell_angle_beta 90.00000000 _cell_angle_gamma 119.99054612 _symmetry_Int_Tables_number 1 _chemical_formula_structural MnTlSe3 _chemical_formula_sum 'Mn1 Tl1 Se3' _cell_volume 272.57191711 _cell_formula_units_Z 1 …	POSCAR_R2ER23InTl	0.178768283	['Tl', 'Se', 'Mn']	8	Mn1 Tl1 Se3	1	-0.423391884
R2ERS_83	# generated using pymatgen data_Ti2PSeBr _symmetry_space_group_name_H-M 'P 1' _cell_length_a 3.54142130 _cell_length_b 3.54101902 _cell_length_c 20.68010700 _cell_angle_alpha 90.00000000 _cell_angle_beta 90.00000000 _cell_angle_gamma 119.98902578 _symmetry_Int_Tables_number 1 _chemical_formula_structural Ti2PSeBr _chemical_formula_sum 'Ti2 P1 Se1 Br1' _cell_volume 224.61423814 _cell_formula_units…	POSCAR_R2ER27HfTi	-0.048890137	['Br', 'Ti', 'P', 'Se']	156	Ti2 P1 Se1 Br1	1	-1.407354398
R2ERS_84	# generated using pymatgen data_Zr2PSeBr _symmetry_space_group_name_H-M 'P 1' _cell_length_a 3.72268210 _cell_length_b 3.73528709 _cell_length_c 20.68010700 _cell_angle_alpha 90.00000000 _cell_angle_beta 90.00000000 _cell_angle_gamma 119.87180119 _symmetry_Int_Tables_number 1 _chemical_formula_structural Zr2PSeBr _chemical_formula_sum 'Zr2 P1 Se1 Br1' _cell_volume 249.35778461 _cell_formula_units…	POSCAR_R2ER27HfZr	-0.019393452	['Zr', 'Br', 'P', 'Se']	8	Zr2 P1 Se1 Br1	1	-1.602577862
R2ERS_85	# generated using pymatgen data_Hf2AsSeBr _symmetry_space_group_name_H-M 'P 1' _cell_length_a 3.76537908 _cell_length_b 3.77257735 _cell_length_c 20.68010700 _cell_angle_alpha 90.00000000 _cell_angle_beta 90.00000000 _cell_angle_gamma 119.93559374 _symmetry_Int_Tables_number 1 _chemical_formula_structural Hf2AsSeBr _chemical_formula_sum 'Hf2 As1 Se1 Br1' _cell_volume 254.57266185 _cell_formula_un…	POSCAR_R2ER27PAs	0.196623298	['Br', 'As', 'Se', 'Hf']	156	Hf2 As1 Se1 Br1	1	-1.312405382
R2ERS_86	# generated using pymatgen data_Hf2PSBr _symmetry_space_group_name_H-M 'P 1' _cell_length_a 3.65205372 _cell_length_b 3.65874335 _cell_length_c 20.68010700 _cell_angle_alpha 90.00000000 _cell_angle_beta 90.00000000 _cell_angle_gamma 119.93574190 _symmetry_Int_Tables_number 1 _chemical_formula_structural Hf2PSBr _chemical_formula_sum 'Hf2 P1 S1 Br1' _cell_volume 239.46021120 _cell_formula_units_Z …	POSCAR_R2ER27SeS	0.188729497	['Br', 'P', 'S', 'Hf']	156	Hf2 P1 S1 Br1	1	-1.5284728
R2ERS_87	# generated using pymatgen data_Hf2TePBr _symmetry_space_group_name_H-M 'P 1' _cell_length_a 3.74567844 _cell_length_b 3.75210932 _cell_length_c 20.68010700 _cell_angle_alpha 90.00000000 _cell_angle_beta 90.00000000 _cell_angle_gamma 119.81962193 _symmetry_Int_Tables_number 1 _chemical_formula_structural Hf2TePBr _chemical_formula_sum 'Hf2 Te1 P1 Br1' _cell_volume 252.15982781 _cell_formula_units…	POSCAR_R2ER27SeTe	-0.002947718	['Br', 'P', 'Te', 'Hf']	1	Hf2 P1 Te1 Br1	1	-1.360511914
R2ERS_88	# generated using pymatgen data_ZrTeF2 _symmetry_space_group_name_H-M 'P 1' _cell_length_a 3.46285982 _cell_length_b 5.58752771 _cell_length_c 18.48665500 _cell_angle_alpha 90.00000000 _cell_angle_beta 90.00000000 _cell_angle_gamma 89.99866364 _symmetry_Int_Tables_number 1 _chemical_formula_structural ZrTeF2 _chemical_formula_sum 'Zr1 Te1 F2' _cell_volume 357.69505602 _cell_formula_units_Z 1 loop…	POSCAR_R2ER30HfZr	-0.053593445	['Zr', 'F', 'Te']	47	Zr1 Te1 F2	1	-2.437445415
R2ERS_89	# generated using pymatgen data_HfSF2 _symmetry_space_group_name_H-M 'P 1' _cell_length_a 3.38755258 _cell_length_b 4.82118255 _cell_length_c 18.48665500 _cell_angle_alpha 90.00000000 _cell_angle_beta 90.00000000 _cell_angle_gamma 89.99942223 _symmetry_Int_Tables_number 1 _chemical_formula_structural HfSF2 _chemical_formula_sum 'Hf1 S1 F2' _cell_volume 301.92422281 _cell_formula_units_Z 1 loop_ _…	POSCAR_R2ER30TeS	-0.260142498	['F', 'S', 'Hf']	47	Hf1 S1 F2	1	-2.760211348
R2ERS_90	# generated using pymatgen data_HfSeF2 _symmetry_space_group_name_H-M 'P 1' _cell_length_a 3.39930400 _cell_length_b 5.07324573 _cell_length_c 18.48665500 _cell_angle_alpha 90.00000000 _cell_angle_beta 90.00000000 _cell_angle_gamma 90.00246952 _symmetry_Int_Tables_number 1 _chemical_formula_structural HfSeF2 _chemical_formula_sum 'Hf1 Se1 F2' _cell_volume 318.81169144 _cell_formula_units_Z 1 loop…	POSCAR_R2ER30TeSe	-0.322237143	['F', 'Se', 'Hf']	47	Hf1 Se1 F2	1	-2.648101593
R2ERS_91	# generated using pymatgen data_Te(PdBr)2 _symmetry_space_group_name_H-M 'P 1' _cell_length_a 3.85175591 _cell_length_b 3.85121082 _cell_length_c 20.72115000 _cell_angle_alpha 90.00000000 _cell_angle_beta 90.00000000 _cell_angle_gamma 119.96088684 _symmetry_Int_Tables_number 1 _chemical_formula_structural Te(PdBr)2 _chemical_formula_sum 'Te1 Pd2 Br2' _cell_volume 266.30024745 _cell_formula_units_…	POSCAR_R2ER33SeTe	-0.012024793	['Br', 'Pd', 'Te']	164	Pd2 Te1 Br2	1	-0.620162398
R2ERS_92	# generated using pymatgen data_MnAlTe3 _symmetry_space_group_name_H-M 'P 1' _cell_length_a 4.04219697 _cell_length_b 4.04012129 _cell_length_c 20.66113200 _cell_angle_alpha 90.00000000 _cell_angle_beta 90.00000000 _cell_angle_gamma 119.99157917 _symmetry_Int_Tables_number 1 _chemical_formula_structural MnAlTe3 _chemical_formula_sum 'Mn1 Al1 Te3' _cell_volume 292.23583161 _cell_formula_units_Z 1 …	POSCAR_R2ER34InAl	0.124133537	['Te', 'Al', 'Mn']	1	Mn1 Al1 Te3	1	-0.469936524
R2ERS_93	# generated using pymatgen data_MnGaTe3 _symmetry_space_group_name_H-M 'P 1' _cell_length_a 4.05052697 _cell_length_b 4.04740230 _cell_length_c 20.66113200 _cell_angle_alpha 90.00000000 _cell_angle_beta 90.00000000 _cell_angle_gamma 119.98629676 _symmetry_Int_Tables_number 1 _chemical_formula_structural MnGaTe3 _chemical_formula_sum 'Mn1 Ga1 Te3' _cell_volume 293.38141540 _cell_formula_units_Z 1 …	POSCAR_R2ER34InGa	0.052091662	['Ga', 'Te', 'Mn']	8	Mn1 Ga1 Te3	1	-0.407960048
R2ERS_94	# generated using pymatgen data_MnTlTe3 _symmetry_space_group_name_H-M 'P 1' _cell_length_a 4.16411265 _cell_length_b 4.16174280 _cell_length_c 20.66113200 _cell_angle_alpha 90.00000000 _cell_angle_beta 90.00000000 _cell_angle_gamma 119.98095317 _symmetry_Int_Tables_number 1 _chemical_formula_structural MnTlTe3 _chemical_formula_sum 'Mn1 Tl1 Te3' _cell_volume 310.14570510 _cell_formula_units_Z 1 …	POSCAR_R2ER34InTl	0.053792943	['Tl', 'Te', 'Mn']	8	Mn1 Tl1 Te3	1	-0.253175302
R2ERS_95	# generated using pymatgen data_InTcTe3 _symmetry_space_group_name_H-M 'P 1' _cell_length_a 4.13680911 _cell_length_b 4.13314971 _cell_length_c 20.66113200 _cell_angle_alpha 90.00000000 _cell_angle_beta 90.00000000 _cell_angle_gamma 119.98609896 _symmetry_Int_Tables_number 1 _chemical_formula_structural InTcTe3 _chemical_formula_sum 'In1 Tc1 Te3' _cell_volume 305.97939300 _cell_formula_units_Z 1 …	POSCAR_R2ER34MnTc	0.192644223	['In', 'Te', 'Tc']	8	Tc1 In1 Te3	1	-0.228142062
R2ERS_96	# generated using pymatgen data_Ta2Te2N _symmetry_space_group_name_H-M 'P 1' _cell_length_a 3.41779893 _cell_length_b 3.42557759 _cell_length_c 21.04090800 _cell_angle_alpha 90.00000000 _cell_angle_beta 90.00000000 _cell_angle_gamma 119.94322352 _symmetry_Int_Tables_number 1 _chemical_formula_structural Ta2Te2N _chemical_formula_sum 'Ta2 Te2 N1' _cell_volume 213.46349281 _cell_formula_units_Z 1 l…	POSCAR_R2ER35AsN	0.000463596	['N', 'Te', 'Ta']	164	Ta2 Te2 N1	1	-0.805992952
R2ERS_97	# generated using pymatgen data_Ta2Te2P _symmetry_space_group_name_H-M 'P 1' _cell_length_a 3.66706743 _cell_length_b 3.67075331 _cell_length_c 21.04090800 _cell_angle_alpha 90.00000000 _cell_angle_beta 90.00000000 _cell_angle_gamma 120.03187941 _symmetry_Int_Tables_number 1 _chemical_formula_structural Ta2Te2P _chemical_formula_sum 'Ta2 Te2 P1' _cell_volume 245.20515858 _cell_formula_units_Z 1 l…	POSCAR_R2ER35AsP	-0.201980844	['P', 'Te', 'Ta']	164	Ta2 Te2 P1	1	-0.79355693
R2ERS_98	# generated using pymatgen data_Nb2Te2As _symmetry_space_group_name_H-M 'P 1' _cell_length_a 3.76230715 _cell_length_b 3.79308733 _cell_length_c 21.04090800 _cell_angle_alpha 90.00000000 _cell_angle_beta 90.00000000 _cell_angle_gamma 120.26257682 _symmetry_Int_Tables_number 1 _chemical_formula_structural Nb2Te2As _chemical_formula_sum 'Nb2 Te2 As1' _cell_volume 259.35045175 _cell_formula_units_Z …	POSCAR_R2ER35TaNb	0.003352651	['As', 'Nb', 'Te']	12	Nb2 Te2 As1	1	-0.762820904
R2ERS_99	# generated using pymatgen data_V2Te2As _symmetry_space_group_name_H-M 'P 1' _cell_length_a 3.59377917 _cell_length_b 3.59706199 _cell_length_c 21.04090800 _cell_angle_alpha 90.00000000 _cell_angle_beta 90.00000000 _cell_angle_gamma 120.02445189 _symmetry_Int_Tables_number 1 _chemical_formula_structural V2Te2As _chemical_formula_sum 'V2 Te2 As1' _cell_volume 235.49807327 _cell_formula_units_Z 1 l…	POSCAR_R2ER35TaV	-0.054693642	['As', 'V', 'Te']	164	V2 Te2 As1	1	-0.582477762
R2ERS_100	# generated using pymatgen data_Ti2PSeI _symmetry_space_group_name_H-M 'P 1' _cell_length_a 3.61049823 _cell_length_b 3.61294211 _cell_length_c 20.68010700 _cell_angle_alpha 90.00000000 _cell_angle_beta 90.00000000 _cell_angle_gamma 119.97522722 _symmetry_Int_Tables_number 1 _chemical_formula_structural Ti2PSeI _chemical_formula_sum 'Ti2 P1 Se1 I1' _cell_volume 233.67912116 _cell_formula_units_Z …	POSCAR_R2ER36HfTi	0.12876096	['Ti', 'I', 'P', 'Se']	156	Ti2 P1 Se1 I1	1	-1.269347596
R2ERS_101	# generated using pymatgen data_Zr2PSeI _symmetry_space_group_name_H-M 'P 1' _cell_length_a 3.78347278 _cell_length_b 3.78916774 _cell_length_c 20.68010700 _cell_angle_alpha 90.00000000 _cell_angle_beta 90.00000000 _cell_angle_gamma 119.94869368 _symmetry_Int_Tables_number 1 _chemical_formula_structural Zr2PSeI _chemical_formula_sum 'Zr2 P1 Se1 I1' _cell_volume 256.88701675 _cell_formula_units_Z …	POSCAR_R2ER36HfZr	0.117139634	['Zr', 'I', 'P', 'Se']	156	Zr2 P1 Se1 I1	1	-1.48925438
R2ERS_102	# generated using pymatgen data_Hf2TePI _symmetry_space_group_name_H-M 'P 1' _cell_length_a 3.80686034 _cell_length_b 3.81397761 _cell_length_c 20.68010700 _cell_angle_alpha 90.00000000 _cell_angle_beta 90.00000000 _cell_angle_gamma 119.82088463 _symmetry_Int_Tables_number 1 _chemical_formula_structural Hf2TePI _chemical_formula_sum 'Hf2 Te1 P1 I1' _cell_volume 260.50107658 _cell_formula_units_Z …	POSCAR_R2ER36SeTe	0.02713705	['I', 'P', 'Te', 'Hf']	1	Hf2 P1 Te1 I1	1	-1.252973178
R2ERS_103	# generated using pymatgen data_Tc3TeSe5 _symmetry_space_group_name_H-M 'P 1' _cell_length_a 5.60702278 _cell_length_b 6.05811519 _cell_length_c 18.01061200 _cell_angle_alpha 90.00000000 _cell_angle_beta 90.00000000 _cell_angle_gamma 117.51747528 _symmetry_Int_Tables_number 1 _chemical_formula_structural Tc3TeSe5 _chemical_formula_sum 'Tc3 Te1 Se5' _cell_volume 542.57310407 _cell_formula_units_Z …	POSCAR_R2ER37MnTc	-0.638469778	['Se', 'Te', 'Tc']	1	Tc3 Te1 Se5	1	-0.533135483
R2ERS_104	# generated using pymatgen data_Mn3Se5S _symmetry_space_group_name_H-M 'P 1' _cell_length_a 6.23019404 _cell_length_b 6.23034644 _cell_length_c 18.01061200 _cell_angle_alpha 90.00000000 _cell_angle_beta 90.00000000 _cell_angle_gamma 120.00117240 _symmetry_Int_Tables_number 1 _chemical_formula_structural Mn3Se5S _chemical_formula_sum 'Mn3 Se5 S1' _cell_volume 605.43530257 _cell_formula_units_Z 1 l…	POSCAR_R2ER37TeS	0.047056018	['S', 'Se', 'Mn']	157	Mn3 S1 Se5	1	-0.611678809
R2ERS_106	# generated using pymatgen data_MnGaSeSBr _symmetry_space_group_name_H-M 'P 1' _cell_length_a 3.82764508 _cell_length_b 3.82656762 _cell_length_c 21.74028700 _cell_angle_alpha 90.00000000 _cell_angle_beta 90.00000000 _cell_angle_gamma 119.98611761 _symmetry_Int_Tables_number 1 _chemical_formula_structural MnGaSeSBr _chemical_formula_sum 'Mn1 Ga1 Se1 S1 Br1' _cell_volume 275.80217902 _cell_formula…	POSCAR_R2ER42InGa	0.101808265	['S', 'Ga', 'Br', 'Mn', 'Se']	1	Mn1 Ga1 Se1 S1 Br1	1	-0.830950258
R2ERS_107	# generated using pymatgen data_MnInSe2Br _symmetry_space_group_name_H-M 'P 1' _cell_length_a 4.00364121 _cell_length_b 4.00356166 _cell_length_c 21.74028700 _cell_angle_alpha 90.00000000 _cell_angle_beta 90.00000000 _cell_angle_gamma 120.00387012 _symmetry_Int_Tables_number 1 _chemical_formula_structural MnInSe2Br _chemical_formula_sum 'Mn1 In1 Se2 Br1' _cell_volume 301.77318006 _cell_formula_un…	POSCAR_R2ER42SSe	0.167816273	['Br', 'In', 'Se', 'Mn']	1	Mn1 In1 Se2 Br1	1	-0.73654709
R2ERS_108	# generated using pymatgen data_MnInS2Br _symmetry_space_group_name_H-M 'P 1' _cell_length_a 3.87553517 _cell_length_b 3.87515991 _cell_length_c 21.74028700 _cell_angle_alpha 90.00000000 _cell_angle_beta 90.00000000 _cell_angle_gamma 119.98733919 _symmetry_Int_Tables_number 1 _chemical_formula_structural MnInS2Br _chemical_formula_sum 'Mn1 In1 S2 Br1' _cell_volume 282.79557412 _cell_formula_units…	POSCAR_R2ER42SeS	0.135503879	['Br', 'In', 'S', 'Mn']	1	Mn1 In1 S2 Br1	1	-0.768859484
R2ERS_109	# generated using pymatgen data_Ni2S3 _symmetry_space_group_name_H-M 'P 1' _cell_length_a 3.27912331 _cell_length_b 3.27945371 _cell_length_c 21.21047100 _cell_angle_alpha 90.00000000 _cell_angle_beta 90.00000000 _cell_angle_gamma 119.96385489 _symmetry_Int_Tables_number 1 _chemical_formula_structural Ni2S3 _chemical_formula_sum 'Ni2 S3' _cell_volume 197.60515161 _cell_formula_units_Z 1 loop_ _sy…	POSCAR_R2ER44TeS	0.137041131	['S', 'Ni']	12	Ni2 S3	1	-0.343911314
R2ERS_110	# generated using pymatgen data_Sc2SeI2 _symmetry_space_group_name_H-M 'P 1' _cell_length_a 3.99846155 _cell_length_b 3.99832386 _cell_length_c 21.34606300 _cell_angle_alpha 90.00000000 _cell_angle_beta 90.00000000 _cell_angle_gamma 120.19108284 _symmetry_Int_Tables_number 1 _chemical_formula_structural Sc2SeI2 _chemical_formula_sum 'Sc2 Se1 I2' _cell_volume 294.97136817 _cell_formula_units_Z 1 l…	POSCAR_R2ER45BrI	0.109079563	['I', 'Sc', 'Se']	12	Sc2 Se1 I2	1	-1.599409904
R2ERS_111	# generated using pymatgen data_Y2SeBr2 _symmetry_space_group_name_H-M 'P 1' _cell_length_a 4.05644065 _cell_length_b 4.05612871 _cell_length_c 21.34606300 _cell_angle_alpha 90.00000000 _cell_angle_beta 90.00000000 _cell_angle_gamma 120.66544630 _symmetry_Int_Tables_number 1 _chemical_formula_structural Y2SeBr2 _chemical_formula_sum 'Y2 Se1 Br2' _cell_volume 302.10220101 _cell_formula_units_Z 1 l…	POSCAR_R2ER45ScY	0.078633524	['Y', 'Br', 'Se']	12	Y2 Se1 Br2	1	-1.936856776
R2ERS_112	# generated using pymatgen data_Te(PdI)2 _symmetry_space_group_name_H-M 'P 1' _cell_length_a 3.99444454 _cell_length_b 3.99431553 _cell_length_c 20.72115000 _cell_angle_alpha 90.00000000 _cell_angle_beta 90.00000000 _cell_angle_gamma 120.00088712 _symmetry_Int_Tables_number 1 _chemical_formula_structural Te(PdI)2 _chemical_formula_sum 'Te1 Pd2 I2' _cell_volume 286.31188021 _cell_formula_units_Z 1…	POSCAR_R2ER46ClI	-0.003260594	['Pd', 'Te', 'I']	164	Te1 Pd2 I2	1	-0.542508132
R2ERS_113	# generated using pymatgen data_Te(PtCl)2 _symmetry_space_group_name_H-M 'P 1' _cell_length_a 3.73768006 _cell_length_b 3.73753746 _cell_length_c 20.72115000 _cell_angle_alpha 90.00000000 _cell_angle_beta 90.00000000 _cell_angle_gamma 119.99097805 _symmetry_Int_Tables_number 1 _chemical_formula_structural Te(PtCl)2 _chemical_formula_sum 'Te1 Pt2 Cl2' _cell_volume 250.70998930 _cell_formula_units_…	POSCAR_R2ER46PdPt	0.129074162	['Pt', 'Te', 'Cl']	164	Te1 Pt2 Cl2	1	-0.631607988
R2ERS_114	# generated using pymatgen data_Ni2O3 _symmetry_space_group_name_H-M 'P 1' _cell_length_a 2.86885350 _cell_length_b 2.87032886 _cell_length_c 21.21047100 _cell_angle_alpha 90.00000000 _cell_angle_beta 90.00000000 _cell_angle_gamma 119.86818439 _symmetry_Int_Tables_number 1 _chemical_formula_structural Ni2O3 _chemical_formula_sum 'Ni2 O3' _cell_volume 151.45942357 _cell_formula_units_Z 1 loop_ _sy…	POSCAR_R2ER47PdNi	0.047847238	['Ni', 'O']	1	Ni2 O3	1	-0.859621962
R2ERS_115	# generated using pymatgen data_IrSBr _symmetry_space_group_name_H-M 'P 1' _cell_length_a 3.49311241 _cell_length_b 3.49354249 _cell_length_c 17.62309200 _cell_angle_alpha 90.00000000 _cell_angle_beta 90.00000000 _cell_angle_gamma 119.99719972 _symmetry_Int_Tables_number 1 _chemical_formula_structural IrSBr _chemical_formula_sum 'Ir1 S1 Br1' _cell_volume 186.25313241 _cell_formula_units_Z 1 loop_…	POSCAR_R2ER48RhIr	0.099006582	['Br', 'S', 'Ir']	156	Ir1 S1 Br1	1	-0.454715643
R2ERS_116	# generated using pymatgen data_Re3SeS5 _symmetry_space_group_name_H-M 'P 1' _cell_length_a 5.81860722 _cell_length_b 5.81853461 _cell_length_c 18.01061200 _cell_angle_alpha 90.00000000 _cell_angle_beta 90.00000000 _cell_angle_gamma 119.99528698 _symmetry_Int_Tables_number 1 _chemical_formula_structural Re3SeS5 _chemical_formula_sum 'Re3 Se1 S5' _cell_volume 528.09540531 _cell_formula_units_Z 1 l…	POSCAR_R2ER49MnRe	0.199046002	['Re', 'S', 'Se']	143	Re3 Se1 S5	1	-0.546480097
R2ERS_117	# generated using pymatgen data_Mn3Te5Se _symmetry_space_group_name_H-M 'P 1' _cell_length_a 6.34084335 _cell_length_b 6.32967207 _cell_length_c 18.01061200 _cell_angle_alpha 90.00000000 _cell_angle_beta 90.00000000 _cell_angle_gamma 119.98141679 _symmetry_Int_Tables_number 1 _chemical_formula_structural Mn3Te5Se _chemical_formula_sum 'Mn3 Te5 Se1' _cell_volume 626.13593646 _cell_formula_units_Z …	POSCAR_R2ER49STe	0.172559293	['Te', 'Se', 'Mn']	8	Mn3 Se1 Te5	1	-0.429600873
R2ERS_118	# generated using pymatgen data_MnGaS2I _symmetry_space_group_name_H-M 'P 1' _cell_length_a 3.81618498 _cell_length_b 3.81460192 _cell_length_c 21.74028700 _cell_angle_alpha 90.00000000 _cell_angle_beta 90.00000000 _cell_angle_gamma 119.97651170 _symmetry_Int_Tables_number 1 _chemical_formula_structural MnGaS2I _chemical_formula_sum 'Mn1 Ga1 S2 I1' _cell_volume 274.14307954 _cell_formula_units_Z …	POSCAR_R2ER51InGa	0.018847491	['Ga', 'I', 'S', 'Mn']	1	Mn1 Ga1 S2 I1	1	-0.711452794
R2ERS_119	# generated using pymatgen data_GaTcS3 _symmetry_space_group_name_H-M 'P 1' _cell_length_a 3.55127768 _cell_length_b 3.55478685 _cell_length_c 20.66113200 _cell_angle_alpha 90.00000000 _cell_angle_beta 90.00000000 _cell_angle_gamma 120.01441963 _symmetry_Int_Tables_number 1 _chemical_formula_structural GaTcS3 _chemical_formula_sum 'Ga1 Tc1 S3' _cell_volume 225.84985640 _cell_formula_units_Z 1 loo…	POSCAR_R2ER52MnTc	0.151194149	['Ga', 'S', 'Tc']	1	Tc1 Ga1 S3	1	-0.579106136
R2ERS_120	# generated using pymatgen data_MnGaO3 _symmetry_space_group_name_H-M 'P 1' _cell_length_a 3.09267132 _cell_length_b 3.09145404 _cell_length_c 20.66113200 _cell_angle_alpha 90.00000000 _cell_angle_beta 90.00000000 _cell_angle_gamma 119.96969546 _symmetry_Int_Tables_number 1 _chemical_formula_structural MnGaO3 _chemical_formula_sum 'Mn1 Ga1 O3' _cell_volume 171.12515071 _cell_formula_units_Z 1 loo…	POSCAR_R2ER52SO	0.124370098	['Ga', 'O', 'Mn']	8	Mn1 Ga1 O3	1	-1.848792284
R2ERS_121	# generated using pymatgen data_Ti2SCl2 _symmetry_space_group_name_H-M 'P 1' _cell_length_a 3.53637950 _cell_length_b 3.53604597 _cell_length_c 20.68210600 _cell_angle_alpha 90.00000000 _cell_angle_beta 90.00000000 _cell_angle_gamma 119.98673992 _symmetry_Int_Tables_number 1 _chemical_formula_structural Ti2SCl2 _chemical_formula_sum 'Ti2 S1 Cl2' _cell_volume 224.00626853 _cell_formula_units_Z 1 l…	POSCAR_R2ER53ZrTi	0.122081454	['Ti', 'S', 'Cl']	164	Ti2 S1 Cl2	1	-1.656163564
R2ERS_122	# generated using pymatgen data_ScSeI _symmetry_space_group_name_H-M 'P 1' _cell_length_a 4.30254827 _cell_length_b 4.30148425 _cell_length_c 21.27654800 _cell_angle_alpha 90.00000000 _cell_angle_beta 90.00000000 _cell_angle_gamma 120.00909726 _symmetry_Int_Tables_number 1 _chemical_formula_structural ScSeI _chemical_formula_sum 'Sc2 Se2 I2' _cell_volume 340.98562342 _cell_formula_units_Z 2 loop_…	POSCAR_R2ER55OSe	0.111105472	['I', 'Sc', 'Se']	164	Sc2 I2 Se2	1	-1.597383995
R2ERS_123	# generated using pymatgen data_GaSnS2Br _symmetry_space_group_name_H-M 'P 1' _cell_length_a 3.88363560 _cell_length_b 3.88366571 _cell_length_c 21.36018200 _cell_angle_alpha 90.00000000 _cell_angle_beta 90.00000000 _cell_angle_gamma 119.98578055 _symmetry_Int_Tables_number 1 _chemical_formula_structural GaSnS2Br _chemical_formula_sum 'Ga1 Sn1 S2 Br1' _cell_volume 279.04747975 _cell_formula_units…	POSCAR_R2ER58SeS	0.166388705	['Ga', 'Br', 'S', 'Sn']	8	Ga1 Sn1 S2 Br1	1	-0.650006362
R2ERS_124	# generated using pymatgen data_V2PSe2 _symmetry_space_group_name_H-M 'P 1' _cell_length_a 3.32923282 _cell_length_b 3.32923221 _cell_length_c 21.04090800 _cell_angle_alpha 90.00000000 _cell_angle_beta 90.00000000 _cell_angle_gamma 119.88211750 _symmetry_Int_Tables_number 1 _chemical_formula_structural V2PSe2 _chemical_formula_sum 'V2 P1 Se2' _cell_volume 202.20785422 _cell_formula_units_Z 1 loop…	POSCAR_R2ER60AsP	0.004782799	['P', 'V', 'Se']	12	V2 P1 Se2	1	-0.887701498
R2ERS_125	# generated using pymatgen data_Hf2NbTe6 _symmetry_space_group_name_H-M 'P 1' _cell_length_a 6.64235742 _cell_length_b 6.63284650 _cell_length_c 16.93094900 _cell_angle_alpha 90.00000000 _cell_angle_beta 90.00000000 _cell_angle_gamma 120.04773289 _symmetry_Int_Tables_number 1 _chemical_formula_structural Hf2NbTe6 _chemical_formula_sum 'Hf2 Nb1 Te6' _cell_volume 645.69143995 _cell_formula_units_Z …	POSCAR_R2ER62VNb	0.130644108	['Nb', 'Te', 'Hf']	162	Hf2 Nb1 Te6	1	-0.869165882
R2ERS_126	# generated using pymatgen data_Hf2TaTe6 _symmetry_space_group_name_H-M 'P 1' _cell_length_a 6.66799735 _cell_length_b 6.66322018 _cell_length_c 16.93094900 _cell_angle_alpha 90.00000000 _cell_angle_beta 90.00000000 _cell_angle_gamma 120.02474695 _symmetry_Int_Tables_number 1 _chemical_formula_structural Hf2TaTe6 _chemical_formula_sum 'Hf2 Ta1 Te6' _cell_volume 651.30312782 _cell_formula_units_Z …	POSCAR_R2ER62VTa	0.18408511	['Ta', 'Te', 'Hf']	162	Hf2 Ta1 Te6	1	-0.81572488
R2ERS_127	# generated using pymatgen data_Cr2O3 _symmetry_space_group_name_H-M 'P 1' _cell_length_a 2.96145228 _cell_length_b 2.96169146 _cell_length_c 21.09882900 _cell_angle_alpha 90.00000000 _cell_angle_beta 90.00000000 _cell_angle_gamma 120.01388421 _symmetry_Int_Tables_number 1 _chemical_formula_structural Cr2O3 _chemical_formula_sum 'Cr2 O3' _cell_volume 160.24067249 _cell_formula_units_Z 1 loop_ _sy…	POSCAR_R2ER68SeO	0.07035474	['Cr', 'O']	164	Cr2 O3	1	-2.039333602
R2ERS_128	# generated using pymatgen data_Nb2PSe2 _symmetry_space_group_name_H-M 'P 1' _cell_length_a 3.57232757 _cell_length_b 3.57269314 _cell_length_c 21.04090800 _cell_angle_alpha 90.00000000 _cell_angle_beta 90.00000000 _cell_angle_gamma 120.01247280 _symmetry_Int_Tables_number 1 _chemical_formula_structural Nb2PSe2 _chemical_formula_sum 'Nb2 P1 Se2' _cell_volume 232.53455723 _cell_formula_units_Z 1 l…	POSCAR_R2ER69TaNb	0.087221528	['Nb', 'P', 'Se']	164	Nb2 P1 Se2	1	-1.138471634
R2ERS_129	# generated using pymatgen data_Sn2TeBr2 _symmetry_space_group_name_H-M 'P 1' _cell_length_a 4.41665940 _cell_length_b 7.64775400 _cell_length_c 22.09593500 _cell_angle_alpha 90.00000000 _cell_angle_beta 90.00000000 _cell_angle_gamma 89.99895668 _symmetry_Int_Tables_number 1 _chemical_formula_structural Sn2TeBr2 _chemical_formula_sum 'Sn4 Te2 Br4' _cell_volume 746.34598842 _cell_formula_units_Z 2…	POSCAR_R2ER6IBr	0.172026359	['Br', 'Te', 'Sn']	164	Sn4 Te2 Br4	1	-0.644368708
R2ERS_130	# generated using pymatgen data_Sn2SI2 _symmetry_space_group_name_H-M 'P 1' _cell_length_a 4.32209931 _cell_length_b 7.48443062 _cell_length_c 22.09593500 _cell_angle_alpha 90.00000000 _cell_angle_beta 90.00000000 _cell_angle_gamma 89.99469655 _symmetry_Int_Tables_number 1 _chemical_formula_structural Sn2SI2 _chemical_formula_sum 'Sn4 S2 I4' _cell_volume 714.76929928 _cell_formula_units_Z 2 loop_…	POSCAR_R2ER6TeS	0.054032239	['I', 'S', 'Sn']	164	Sn4 S2 I4	1	-0.546986514
R2ERS_133	# generated using pymatgen data_Ge2SeBr2 _symmetry_space_group_name_H-M 'P 1' _cell_length_a 4.00296458 _cell_length_b 6.93041190 _cell_length_c 22.09593500 _cell_angle_alpha 90.00000000 _cell_angle_beta 90.00000000 _cell_angle_gamma 90.02329944 _symmetry_Int_Tables_number 1 _chemical_formula_structural Ge2SeBr2 _chemical_formula_sum 'Ge4 Se2 Br4' _cell_volume 612.98965062 _cell_formula_units_Z 2…	POSCAR_R2ER77IBr	0.12047597	['Br', 'Se', 'Ge']	1	Ge4 Se2 Br4	1	-0.524094017
R2ERS_134	# generated using pymatgen data_Ge2SI2 _symmetry_space_group_name_H-M 'P 1' _cell_length_a 4.06992558 _cell_length_b 7.04494336 _cell_length_c 22.09593500 _cell_angle_alpha 90.00000000 _cell_angle_beta 90.00000000 _cell_angle_gamma 90.02737340 _symmetry_Int_Tables_number 1 _chemical_formula_structural Ge2SI2 _chemical_formula_sum 'Ge4 S2 I4' _cell_volume 633.54330782 _cell_formula_units_Z 2 loop_…	POSCAR_R2ER77SeS	0.068093781	['I', 'S', 'Ge']	1	Ge4 S2 I4	1	-0.373243859
R2ERS_135	# generated using pymatgen data_Te(PbBr)2 _symmetry_space_group_name_H-M 'P 1' _cell_length_a 4.52500808 _cell_length_b 7.83640372 _cell_length_c 22.09593500 _cell_angle_alpha 90.00000000 _cell_angle_beta 90.00000000 _cell_angle_gamma 89.99987929 _symmetry_Int_Tables_number 1 _chemical_formula_structural Te(PbBr)2 _chemical_formula_sum 'Te2 Pb4 Br4' _cell_volume 783.51721902 _cell_formula_units_Z…	POSCAR_R2ER81IBr	0.174503479	['Br', 'Te', 'Pb']	164	Te2 Pb4 Br4	1	-0.813054481
R2ERS_137	# generated using pymatgen data_MnGaSe2I _symmetry_space_group_name_H-M 'P 1' _cell_length_a 3.95709233 _cell_length_b 3.95684475 _cell_length_c 21.74028700 _cell_angle_alpha 90.00000000 _cell_angle_beta 90.00000000 _cell_angle_gamma 119.99378934 _symmetry_Int_Tables_number 1 _chemical_formula_structural MnGaSe2I _chemical_formula_sum 'Mn1 Ga1 Se2 I1' _cell_volume 294.81411608 _cell_formula_units…	POSCAR_R2ER82SSe	0.012770293	['Ga', 'I', 'Se', 'Mn']	1	Mn1 Ga1 Se2 I1	1	-0.676140352
R2ERS_138	# generated using pymatgen data_MnGaTeSeI _symmetry_space_group_name_H-M 'P 1' _cell_length_a 4.02338802 _cell_length_b 4.02439436 _cell_length_c 21.74028700 _cell_angle_alpha 90.00000000 _cell_angle_beta 90.00000000 _cell_angle_gamma 119.97129709 _symmetry_Int_Tables_number 1 _chemical_formula_structural MnGaTeSeI _chemical_formula_sum 'Mn1 Ga1 Te1 Se1 I1' _cell_volume 304.93964672 _cell_formula…	POSCAR_R2ER82STe	0.150963265	['Te', 'Ga', 'Mn', 'I', 'Se']	1	Mn1 Ga1 Se1 Te1 I1	1	-0.53794738
R2ERS_139	# generated using pymatgen data_MnGaTeSI _symmetry_space_group_name_H-M 'P 1' _cell_length_a 4.04840310 _cell_length_b 4.04788146 _cell_length_c 21.74028700 _cell_angle_alpha 90.00000000 _cell_angle_beta 90.00000000 _cell_angle_gamma 119.99897291 _symmetry_Int_Tables_number 1 _chemical_formula_structural MnGaTeSI _chemical_formula_sum 'Mn1 Ga1 Te1 S1 I1' _cell_volume 308.54032618 _cell_formula_un…	POSCAR_R2ER82SeTe	0.101232323	['S', 'Te', 'Ga', 'Mn', 'I']	1	Mn1 Ga1 Te1 S1 I1	1	-0.629067962
R2ERS_141	# generated using pymatgen data_Pt2S3 _symmetry_space_group_name_H-M 'P 1' _cell_length_a 3.60801325 _cell_length_b 3.61019400 _cell_length_c 21.21047100 _cell_angle_alpha 90.00000000 _cell_angle_beta 90.00000000 _cell_angle_gamma 119.94293187 _symmetry_Int_Tables_number 1 _chemical_formula_structural Pt2S3 _chemical_formula_sum 'Pt2 S3' _cell_volume 239.40271191 _cell_formula_units_Z 1 loop_ _sy…	POSCAR_R2ER93PdPt	0.118409249	['Pt', 'S']	1	Pt2 S3	1	-0.496826204
R2ERS_142	# generated using pymatgen data_NiBSe3 _symmetry_space_group_name_H-M 'P 1' _cell_length_a 3.44901987 _cell_length_b 3.44858474 _cell_length_c 21.03543700 _cell_angle_alpha 90.00000000 _cell_angle_beta 90.00000000 _cell_angle_gamma 119.99333043 _symmetry_Int_Tables_number 1 _chemical_formula_structural NiBSe3 _chemical_formula_sum 'Ni1 B1 Se3' _cell_volume 216.69453216 _cell_formula_units_Z 1 loo…	POSCAR_R2ER96InB	0.199862145	['Se', 'Ni', 'B']	8	B1 Ni1 Se3	1	-0.234026498
R2ERS_143	# generated using pymatgen data_GaNiSe3 _symmetry_space_group_name_H-M 'P 1' _cell_length_a 3.69610226 _cell_length_b 3.69668498 _cell_length_c 21.03543700 _cell_angle_alpha 90.00000000 _cell_angle_beta 90.00000000 _cell_angle_gamma 120.00427063 _symmetry_Int_Tables_number 1 _chemical_formula_structural GaNiSe3 _chemical_formula_sum 'Ga1 Ni1 Se3' _cell_volume 248.89713661 _cell_formula_units_Z 1 …	POSCAR_R2ER96InGa	0.183365291	['Ga', 'Ni', 'Se']	8	Ga1 Ni1 Se3	1	-0.505545354
R2ERS_144	# generated using pymatgen data_TlNiSe3 _symmetry_space_group_name_H-M 'P 1' _cell_length_a 3.78087053 _cell_length_b 3.81891341 _cell_length_c 21.03543700 _cell_angle_alpha 90.00000000 _cell_angle_beta 90.00000000 _cell_angle_gamma 120.38896537 _symmetry_Int_Tables_number 1 _chemical_formula_structural TlNiSe3 _chemical_formula_sum 'Tl1 Ni1 Se3' _cell_volume 261.99813759 _cell_formula_units_Z 1 …	POSCAR_R2ER96InTl	0.135813354	['Ni', 'Se', 'Tl']	1	Tl1 Ni1 Se3	1	-0.261141388
R2ERS_145	# generated using pymatgen data_InNiTe3 _symmetry_space_group_name_H-M 'P 1' _cell_length_a 4.03610671 _cell_length_b 4.03867750 _cell_length_c 21.03543700 _cell_angle_alpha 90.00000000 _cell_angle_beta 90.00000000 _cell_angle_gamma 120.02706796 _symmetry_Int_Tables_number 1 _chemical_formula_structural InNiTe3 _chemical_formula_sum 'In1 Ni1 Te3' _cell_volume 296.86942094 _cell_formula_units_Z 1 …	POSCAR_R2ER96SeTe	0.135916545	['Te', 'In', 'Ni']	1	In1 Ni1 Te3	1	-0.28486974
R2ERS_146	# generated using pymatgen data_InTe2PdSe _symmetry_space_group_name_H-M 'P 1' _cell_length_a 3.95868285 _cell_length_b 3.96686690 _cell_length_c 21.09707200 _cell_angle_alpha 90.00000000 _cell_angle_beta 90.00000000 _cell_angle_gamma 120.00724925 _symmetry_Int_Tables_number 1 _chemical_formula_structural InTe2PdSe _chemical_formula_sum 'In1 Te2 Pd1 Se1' _cell_volume 286.89265270 _cell_formula_un…	POSCAR_R2ER97STe	0.150103225	['Pd', 'In', 'Te', 'Se']	1	In1 Pd1 Se1 Te2	1	-0.451792732
R2_1	# generated using pymatgen data_SnPt2Se3I4 _symmetry_space_group_name_H-M 'P 1' _cell_length_a 5.31277989 _cell_length_b 6.62317313 _cell_length_c 22.14766500 _cell_angle_alpha 90.00000000 _cell_angle_beta 90.00000000 _cell_angle_gamma 113.64021104 _symmetry_Int_Tables_number 1 _chemical_formula_structural SnPt2Se3I4 _chemical_formula_sum 'Sn1 Pt2 Se3 I4' _cell_volume 713.92075097 _cell_formula_u…	POSCAR3757_CONTCAR	0.18522882	['Pt', 'Sn', 'Se', 'I']	1	Sn1 Pt2 Se3 I4	1	-0.415795687
R2_3	# generated using pymatgen data_TeAuI _symmetry_space_group_name_H-M 'P 1' _cell_length_a 4.51153081 _cell_length_b 4.73254417 _cell_length_c 23.56563100 _cell_angle_alpha 90.00000000 _cell_angle_beta 90.00000000 _cell_angle_gamma 113.34823473 _symmetry_Int_Tables_number 1 _chemical_formula_structural TeAuI _chemical_formula_sum 'Te2 Au2 I2' _cell_volume 461.94880047 _cell_formula_units_Z 2 loop_…	POSCAR4717_CONTCAR	0.134307556	['Au', 'Te', 'I']	2	Te2 Au2 I2	1	-0.236840215
R2_4	# generated using pymatgen data_CoNi(SeBr)2 _symmetry_space_group_name_H-M 'P 1' _cell_length_a 4.00716242 _cell_length_b 3.99676908 _cell_length_c 22.49747100 _cell_angle_alpha 90.00000000 _cell_angle_beta 90.00000000 _cell_angle_gamma 120.41118949 _symmetry_Int_Tables_number 1 _chemical_formula_structural CoNi(SeBr)2 _chemical_formula_sum 'Co1 Ni1 Se2 Br2' _cell_volume 310.73911062 _cell_formul…	POSCAR6248_CONTCAR	0.083985922	['Ni', 'Se', 'Br', 'Co']	1	Co1 Ni1 Se2 Br2	1	-0.376431455
R2_5	# generated using pymatgen data_Bi(AsS2)2 _symmetry_space_group_name_H-M 'P 1' _cell_length_a 6.11565559 _cell_length_b 4.51738826 _cell_length_c 18.86880100 _cell_angle_alpha 90.00000000 _cell_angle_beta 90.00000000 _cell_angle_gamma 90.00000000 _symmetry_Int_Tables_number 1 _chemical_formula_structural Bi(AsS2)2 _chemical_formula_sum 'Bi1 As2 S4' _cell_volume 521.28441711 _cell_formula_units_Z …	POSCAR7725_CONTCAR	0.131377946	['S', 'Bi', 'As']	10	Bi1 As2 S4	1	-0.11918374
R2_6	# generated using pymatgen data_Y2SeI2 _symmetry_space_group_name_H-M 'P 1' _cell_length_a 4.18282519 _cell_length_b 4.13841431 _cell_length_c 21.44123000 _cell_angle_alpha 90.00000000 _cell_angle_beta 90.00000000 _cell_angle_gamma 119.69099651 _symmetry_Int_Tables_number 1 _chemical_formula_structural Y2SeI2 _chemical_formula_sum 'Y2 Se1 I2' _cell_volume 322.42438381 _cell_formula_units_Z 1 loop…	POSCAR7841_CONTCAR	0.063310442	['Se', 'Y', 'I']	12	Y2 Se1 I2	1	-1.742912408
R2_7	# generated using pymatgen data_Mn2SbTe(SeI2)2 _symmetry_space_group_name_H-M 'P 1' _cell_length_a 5.53692454 _cell_length_b 6.61035020 _cell_length_c 22.64143000 _cell_angle_alpha 90.00000000 _cell_angle_beta 90.00000000 _cell_angle_gamma 114.15534790 _symmetry_Int_Tables_number 1 _chemical_formula_structural Mn2SbTe(SeI2)2 _chemical_formula_sum 'Mn2 Sb1 Te1 Se2 I4' _cell_volume 756.13773044 _ce…	POSCAR7855_CONTCAR	0.178218977	['Se', 'I', 'Mn', 'Te', 'Sb']	1	Mn2 Sb1 Te1 Se2 I4	1	-0.423911206
R2_8	# generated using pymatgen data_Ni2Pd(Se2I)2 _symmetry_space_group_name_H-M 'P 1' _cell_length_a 3.30535591 _cell_length_b 6.32374950 _cell_length_c 22.96324800 _cell_angle_alpha 90.00000000 _cell_angle_beta 90.00000000 _cell_angle_gamma 104.91565523 _symmetry_Int_Tables_number 1 _chemical_formula_structural Ni2Pd(Se2I)2 _chemical_formula_sum 'Ni2 Pd1 Se4 I2' _cell_volume 463.81072159 _cell_formu…	POSCAR7949_CONTCAR	0.030540503	['Pd', 'Ni', 'Se', 'I']	1	Ni2 Pd1 Se4 I2	1	-0.414702942
R2ER_1	# generated using pymatgen data_Hg2TeI2 _symmetry_space_group_name_H-M 'P 1' _cell_length_a 4.27400133 _cell_length_b 4.27400133 _cell_length_c 22.52908400 _cell_angle_alpha 90.00000000 _cell_angle_beta 90.00000000 _cell_angle_gamma 120.00000000 _symmetry_Int_Tables_number 1 _chemical_formula_structural Hg2TeI2 _chemical_formula_sum 'Hg2 Te1 I2' _cell_volume 356.40474071 _cell_formula_units_Z 1 l…	POSCAR1021_CONTCARPbHg	0.046851803	['I', 'Te', 'Hg']	164	Te1 Hg2 I2	1	-0.33003499
R2ER_2	# generated using pymatgen data_Sn2TeI2 _symmetry_space_group_name_H-M 'P 1' _cell_length_a 4.50068359 _cell_length_b 4.50068359 _cell_length_c 22.52908400 _cell_angle_alpha 90.00000000 _cell_angle_beta 90.00000000 _cell_angle_gamma 120.00000000 _symmetry_Int_Tables_number 1 _chemical_formula_structural Sn2TeI2 _chemical_formula_sum 'Sn2 Te1 I2' _cell_volume 395.21291698 _cell_formula_units_Z 1 l…	POSCAR1021_CONTCARPbSn	0.075926147	['Sn', 'Te', 'I']	164	Te1 Sn2 I2	1	-0.52509836
R2ER_5	# generated using pymatgen data_Mn2SnSe3I4 _symmetry_space_group_name_H-M 'P 1' _cell_length_a 6.92139134 _cell_length_b 6.92139134 _cell_length_c 22.14766500 _cell_angle_alpha 90.00000000 _cell_angle_beta 90.00000000 _cell_angle_gamma 43.51163377 _symmetry_Int_Tables_number 1 _chemical_formula_structural Mn2SnSe3I4 _chemical_formula_sum 'Mn2 Sn1 Se3 I4' _cell_volume 730.49940425 _cell_formula_un…	POSCAR3757_CONTCARPtMn	0.119502593	['Sn', 'Mn', 'I', 'Se']	8	Sn1 Mn2 Se3 I4	1	-0.481521914
R2ER_6	# generated using pymatgen data_SnTe3(PtI2)2 _symmetry_space_group_name_H-M 'P 1' _cell_length_a 6.86852703 _cell_length_b 6.86852703 _cell_length_c 22.14766500 _cell_angle_alpha 90.00000000 _cell_angle_beta 90.00000000 _cell_angle_gamma 49.44923252 _symmetry_Int_Tables_number 1 _chemical_formula_structural SnTe3(PtI2)2 _chemical_formula_sum 'Sn1 Te3 Pt2 I4' _cell_volume 793.91083792 _cell_formul…	POSCAR3757_CONTCARSeTe	0.18974991	['Sn', 'Te', 'Pt', 'I']	8	Sn1 Pt2 Te3 I4	1	-0.411274597
R2ER_7	# generated using pymatgen data_NiTeBr _symmetry_space_group_name_H-M 'P 1' _cell_length_a 4.29446468 _cell_length_b 4.29446468 _cell_length_c 23.25509200 _cell_angle_alpha 90.00000000 _cell_angle_beta 90.00000000 _cell_angle_gamma 61.25454866 _symmetry_Int_Tables_number 1 _chemical_formula_structural NiTeBr _chemical_formula_sum 'Ni2 Te2 Br2' _cell_volume 376.02723927 _cell_formula_units_Z 2 loo…	POSCAR4655_CONTCARIBr	0.087382425	['Te', 'Ni', 'Br']	12	Ni2 Te2 Br2	1	-0.373034952
R2ER_8	# generated using pymatgen data_CoTeI _symmetry_space_group_name_H-M 'P 1' _cell_length_a 4.21116383 _cell_length_b 4.21116383 _cell_length_c 23.25509200 _cell_angle_alpha 90.00000000 _cell_angle_beta 90.00000000 _cell_angle_gamma 61.00823714 _symmetry_Int_Tables_number 1 _chemical_formula_structural CoTeI _chemical_formula_sum 'Co2 Te2 I2' _cell_volume 360.72496378 _cell_formula_units_Z 2 loop_ …	POSCAR4655_CONTCARNiCo	0.096576135	['I', 'Te', 'Co']	12	Co2 Te2 I2	1	-0.208264213
R2ER_10	# generated using pymatgen data_TeRhI _symmetry_space_group_name_H-M 'P 1' _cell_length_a 4.30136502 _cell_length_b 4.30136502 _cell_length_c 23.25509200 _cell_angle_alpha 90.00000000 _cell_angle_beta 90.00000000 _cell_angle_gamma 64.35874415 _symmetry_Int_Tables_number 1 _chemical_formula_structural TeRhI _chemical_formula_sum 'Te2 Rh2 I2' _cell_volume 387.88821940 _cell_formula_units_Z 2 loop_ …	POSCAR4655_CONTCARNiRh	0.173928217	['Te', 'I', 'Rh']	12	Rh2 Te2 I2	1	-0.413644567
R2ER_11	# generated using pymatgen data_NiPI _symmetry_space_group_name_H-M 'P 1' _cell_length_a 3.63978688 _cell_length_b 3.63978688 _cell_length_c 23.25509200 _cell_angle_alpha 90.00000000 _cell_angle_beta 90.00000000 _cell_angle_gamma 63.17050096 _symmetry_Int_Tables_number 1 _chemical_formula_structural NiPI _chemical_formula_sum 'Ni2 P2 I2' _cell_volume 274.92037966 _cell_formula_units_Z 2 loop_ _sy…	POSCAR4655_CONTCARTeP	-0.153198562	['P', 'I', 'Ni']	12	Ni2 P2 I2	1	-0.373885272
R2ER_12	# generated using pymatgen data_NiSI _symmetry_space_group_name_H-M 'P 1' _cell_length_a 3.83078515 _cell_length_b 3.83078515 _cell_length_c 23.25509200 _cell_angle_alpha 90.00000000 _cell_angle_beta 90.00000000 _cell_angle_gamma 60.75529414 _symmetry_Int_Tables_number 1 _chemical_formula_structural NiSI _chemical_formula_sum 'Ni2 S2 I2' _cell_volume 297.76906172 _cell_formula_units_Z 2 loop_ _sy…	POSCAR4655_CONTCARTeS	0.119791172	['I', 'Ni', 'S']	12	Ni2 S2 I2	1	-0.361177523
R2ER_13	# generated using pymatgen data_NiSeI _symmetry_space_group_name_H-M 'P 1' _cell_length_a 4.04214664 _cell_length_b 4.04214664 _cell_length_c 23.25509200 _cell_angle_alpha 90.00000000 _cell_angle_beta 90.00000000 _cell_angle_gamma 60.21853126 _symmetry_Int_Tables_number 1 _chemical_formula_structural NiSeI _chemical_formula_sum 'Ni2 Se2 I2' _cell_volume 329.78049239 _cell_formula_units_Z 2 loop_ …	POSCAR4655_CONTCARTeSe	0.080621341	['I', 'Ni', 'Se']	12	Ni2 Se2 I2	1	-0.353290522
R2ER_14	# generated using pymatgen data_CuTeI _symmetry_space_group_name_H-M 'P 1' _cell_length_a 4.41738142 _cell_length_b 4.41876473 _cell_length_c 23.56563100 _cell_angle_alpha 90.00000000 _cell_angle_beta 90.00000000 _cell_angle_gamma 116.44977961 _symmetry_Int_Tables_number 1 _chemical_formula_structural CuTeI _chemical_formula_sum 'Cu2 Te2 I2' _cell_volume 411.83724457 _cell_formula_units_Z 2 loop_…	POSCAR4717_CONTCARAuCu	0.10675457	['Te', 'I', 'Cu']	2	Te2 Cu2 I2	1	-0.245093585
R2ER_15	# generated using pymatgen data_TePtI _symmetry_space_group_name_H-M 'P 1' _cell_length_a 4.35561859 _cell_length_b 4.41830693 _cell_length_c 23.56563100 _cell_angle_alpha 90.00000000 _cell_angle_beta 90.00000000 _cell_angle_gamma 112.37679555 _symmetry_Int_Tables_number 1 _chemical_formula_structural TePtI _chemical_formula_sum 'Te2 Pt2 I2' _cell_volume 419.35883000 _cell_formula_units_Z 2 loop_…	POSCAR4717_CONTCARAuPt	0.113580193	['I', 'Te', 'Pt']	2	Te2 Pt2 I2	1	-0.520763413
R2ER_16	# generated using pymatgen data_TeAuBr _symmetry_space_group_name_H-M 'P 1' _cell_length_a 4.43580770 _cell_length_b 4.84958370 _cell_length_c 23.56563100 _cell_angle_alpha 90.00000000 _cell_angle_beta 90.00000000 _cell_angle_gamma 113.71729813 _symmetry_Int_Tables_number 1 _chemical_formula_structural TeAuBr _chemical_formula_sum 'Te2 Au2 Br2' _cell_volume 464.12411659 _cell_formula_units_Z 2 lo…	POSCAR4717_CONTCARIBr	0.15439386	['Au', 'Te', 'Br']	2	Te2 Au2 Br2	1	-0.279667872
R2ER_17	# generated using pymatgen data_TeAuCl _symmetry_space_group_name_H-M 'P 1' _cell_length_a 4.21973313 _cell_length_b 5.05158129 _cell_length_c 23.56563100 _cell_angle_alpha 90.00000000 _cell_angle_beta 90.00000000 _cell_angle_gamma 113.39658369 _symmetry_Int_Tables_number 1 _chemical_formula_structural TeAuCl _chemical_formula_sum 'Te2 Au2 Cl2' _cell_volume 461.03000517 _cell_formula_units_Z 2 lo…	POSCAR4717_CONTCARICl	0.156056241	['Au', 'Te', 'Cl']	2	Te2 Au2 Cl2	1	-0.359757862
R2ER_18	# generated using pymatgen data_TlTeAu _symmetry_space_group_name_H-M 'P 1' _cell_length_a 4.15096638 _cell_length_b 4.51645909 _cell_length_c 23.56563100 _cell_angle_alpha 90.00000000 _cell_angle_beta 90.00000000 _cell_angle_gamma 117.39770770 _symmetry_Int_Tables_number 1 _chemical_formula_structural TlTeAu _chemical_formula_sum 'Tl2 Te2 Au2' _cell_volume 392.24556519 _cell_formula_units_Z 2 lo…	POSCAR4717_CONTCARITl	0.003201535	['Au', 'Te', 'Tl']	2	Te2 Au2 Tl2	1	-0.30376741
R2ER_19	# generated using pymatgen data_PAuI _symmetry_space_group_name_H-M 'P 1' _cell_length_a 4.05024268 _cell_length_b 4.08161188 _cell_length_c 23.56563100 _cell_angle_alpha 90.00000000 _cell_angle_beta 90.00000000 _cell_angle_gamma 115.07619885 _symmetry_Int_Tables_number 1 _chemical_formula_structural PAuI _chemical_formula_sum 'P2 Au2 I2' _cell_volume 352.85618883 _cell_formula_units_Z 2 loop_ _s…	POSCAR4717_CONTCARTeP	0.188351795	['P', 'I', 'Au']	2	P2 Au2 I2	1	-0.12455797
R2ER_20	# generated using pymatgen data_AuSI _symmetry_space_group_name_H-M 'P 1' _cell_length_a 3.69009559 _cell_length_b 4.56896807 _cell_length_c 23.56563100 _cell_angle_alpha 90.00000000 _cell_angle_beta 90.00000000 _cell_angle_gamma 112.74013947 _symmetry_Int_Tables_number 1 _chemical_formula_structural AuSI _chemical_formula_sum 'Au2 S2 I2' _cell_volume 366.43058966 _cell_formula_units_Z 2 loop_ _s…	POSCAR4717_CONTCARTeS	0.166623202	['Au', 'I', 'S']	2	S2 Au2 I2	1	-0.146286563
R2ER_21	# generated using pymatgen data_AuSeI _symmetry_space_group_name_H-M 'P 1' _cell_length_a 4.29335520 _cell_length_b 4.48884812 _cell_length_c 23.56563100 _cell_angle_alpha 90.00000000 _cell_angle_beta 90.00000000 _cell_angle_gamma 113.54835015 _symmetry_Int_Tables_number 1 _chemical_formula_structural AuSeI _chemical_formula_sum 'Au2 Se2 I2' _cell_volume 416.34087699 _cell_formula_units_Z 2 loop_…	POSCAR4717_CONTCARTeSe	0.177896032	['Au', 'I', 'Se']	2	Se2 Au2 I2	1	-0.198098462
R2ER_22	# generated using pymatgen data_CoNi(SeI)2 _symmetry_space_group_name_H-M 'P 1' _cell_length_a 4.01026896 _cell_length_b 4.01026896 _cell_length_c 22.49747100 _cell_angle_alpha 90.00000000 _cell_angle_beta 90.00000000 _cell_angle_gamma 120.00000000 _symmetry_Int_Tables_number 1 _chemical_formula_structural CoNi(SeI)2 _chemical_formula_sum 'Co1 Ni1 Se2 I2' _cell_volume 313.33674917 _cell_formula_u…	POSCAR6248_CONTCARBrI	0.081061828	['I', 'Co', 'Ni', 'Se']	156	Co1 Ni1 Se2 I2	1	-0.314288605
R2ER_23	# generated using pymatgen data_NiAu(SeBr)2 _symmetry_space_group_name_H-M 'P 1' _cell_length_a 4.31010946 _cell_length_b 4.31010946 _cell_length_c 22.49747100 _cell_angle_alpha 90.00000000 _cell_angle_beta 90.00000000 _cell_angle_gamma 120.00000000 _symmetry_Int_Tables_number 1 _chemical_formula_structural NiAu(SeBr)2 _chemical_formula_sum 'Ni1 Au1 Se2 Br2' _cell_volume 361.94362424 _cell_formul…	POSCAR6248_CONTCARCoAu	0.169458083	['Au', 'Br', 'Ni', 'Se']	156	Au1 Ni1 Se2 Br2	1	-0.290959293
R2ER_24	# generated using pymatgen data_CuNi(SeBr)2 _symmetry_space_group_name_H-M 'P 1' _cell_length_a 4.10809448 _cell_length_b 4.10809448 _cell_length_c 22.49747100 _cell_angle_alpha 90.00000000 _cell_angle_beta 90.00000000 _cell_angle_gamma 120.00000000 _symmetry_Int_Tables_number 1 _chemical_formula_structural CuNi(SeBr)2 _chemical_formula_sum 'Cu1 Ni1 Se2 Br2' _cell_volume 328.81012288 _cell_formul…	POSCAR6248_CONTCARCoCu	0.127855718	['Br', 'Ni', 'Se', 'Cu']	156	Cu1 Ni1 Se2 Br2	1	-0.332561658
R2ER_25	# generated using pymatgen data_FeNi(SeBr)2 _symmetry_space_group_name_H-M 'P 1' _cell_length_a 4.11170677 _cell_length_b 4.11170677 _cell_length_c 22.49747100 _cell_angle_alpha 90.00000000 _cell_angle_beta 90.00000000 _cell_angle_gamma 120.00000000 _symmetry_Int_Tables_number 1 _chemical_formula_structural FeNi(SeBr)2 _chemical_formula_sum 'Fe1 Ni1 Se2 Br2' _cell_volume 329.38862921 _cell_formul…	POSCAR6248_CONTCARCoFe	0.155066967	['Br', 'Ni', 'Se', 'Fe']	156	Fe1 Ni1 Se2 Br2	1	-0.398185037
R2ER_26	# generated using pymatgen data_NiIr(SeBr)2 _symmetry_space_group_name_H-M 'P 1' _cell_length_a 4.08682249 _cell_length_b 4.08682249 _cell_length_c 22.49747100 _cell_angle_alpha 90.00000000 _cell_angle_beta 90.00000000 _cell_angle_gamma 120.00000000 _symmetry_Int_Tables_number 1 _chemical_formula_structural NiIr(SeBr)2 _chemical_formula_sum 'Ni1 Ir1 Se2 Br2' _cell_volume 325.41373657 _cell_formul…	POSCAR6248_CONTCARCoIr	0.113897325	['Br', 'Ni', 'Se', 'Ir']	156	Ir1 Ni1 Se2 Br2	1	-0.346520052
R2ER_28	# generated using pymatgen data_NiRu(SeBr)2 _symmetry_space_group_name_H-M 'P 1' _cell_length_a 4.02684703 _cell_length_b 4.02684703 _cell_length_c 22.49747100 _cell_angle_alpha 90.00000000 _cell_angle_beta 90.00000000 _cell_angle_gamma 120.00000000 _symmetry_Int_Tables_number 1 _chemical_formula_structural NiRu(SeBr)2 _chemical_formula_sum 'Ni1 Ru1 Se2 Br2' _cell_volume 315.93271209 _cell_formul…	POSCAR6248_CONTCARCoRu	0.083673935	['Ru', 'Ni', 'Se', 'Br']	156	Ru1 Ni1 Se2 Br2	1	-0.376743442
R2ER_29	# generated using pymatgen data_TcNi(SeBr)2 _symmetry_space_group_name_H-M 'P 1' _cell_length_a 4.07117466 _cell_length_b 4.07117466 _cell_length_c 22.49747100 _cell_angle_alpha 90.00000000 _cell_angle_beta 90.00000000 _cell_angle_gamma 120.00000000 _symmetry_Int_Tables_number 1 _chemical_formula_structural TcNi(SeBr)2 _chemical_formula_sum 'Tc1 Ni1 Se2 Br2' _cell_volume 322.92658606 _cell_formul…	POSCAR6248_CONTCARCoTc	0.094398208	['Tc', 'Br', 'Ni', 'Se']	156	Tc1 Ni1 Se2 Br2	1	-0.366019168
R2ER_30	# generated using pymatgen data_FeCo(SeBr)2 _symmetry_space_group_name_H-M 'P 1' _cell_length_a 4.06728893 _cell_length_b 4.06728893 _cell_length_c 22.49747100 _cell_angle_alpha 90.00000000 _cell_angle_beta 90.00000000 _cell_angle_gamma 120.00000000 _symmetry_Int_Tables_number 1 _chemical_formula_structural FeCo(SeBr)2 _chemical_formula_sum 'Fe1 Co1 Se2 Br2' _cell_volume 322.31044676 _cell_formul…	POSCAR6248_CONTCARNiFe	0.194443723	['Co', 'Se', 'Fe', 'Br']	156	Co1 Fe1 Se2 Br2	1	-0.35880828
R2ER_31	# generated using pymatgen data_CoSi(SeBr)2 _symmetry_space_group_name_H-M 'P 1' _cell_length_a 4.14189274 _cell_length_b 4.14189274 _cell_length_c 22.49747100 _cell_angle_alpha 90.00000000 _cell_angle_beta 90.00000000 _cell_angle_gamma 120.00000000 _symmetry_Int_Tables_number 1 _chemical_formula_structural CoSi(SeBr)2 _chemical_formula_sum 'Co1 Si1 Se2 Br2' _cell_volume 334.24277446 _cell_formul…	POSCAR6248_CONTCARNiSi	0.198393044	['Co', 'Si', 'Se', 'Br']	156	Co1 Si1 Se2 Br2	1	-0.383744075
R2ER_32	# generated using pymatgen data_CoNi(PBr)2 _symmetry_space_group_name_H-M 'P 1' _cell_length_a 3.61788623 _cell_length_b 3.61788623 _cell_length_c 22.49747100 _cell_angle_alpha 90.00000000 _cell_angle_beta 90.00000000 _cell_angle_gamma 120.00000000 _symmetry_Int_Tables_number 1 _chemical_formula_structural CoNi(PBr)2 _chemical_formula_sum 'Co1 Ni1 P2 Br2' _cell_volume 255.01994330 _cell_formula_u…	POSCAR6248_CONTCARSeP	0.010746837	['P', 'Co', 'Ni', 'Br']	156	Co1 Ni1 P2 Br2	1	-0.44967054
R2ER_33	# generated using pymatgen data_CoNi(SBr)2 _symmetry_space_group_name_H-M 'P 1' _cell_length_a 3.78308693 _cell_length_b 3.78308693 _cell_length_c 22.49747100 _cell_angle_alpha 90.00000000 _cell_angle_beta 90.00000000 _cell_angle_gamma 120.00000000 _symmetry_Int_Tables_number 1 _chemical_formula_structural CoNi(SBr)2 _chemical_formula_sum 'Co1 Ni1 S2 Br2' _cell_volume 278.84121992 _cell_formula_u…	POSCAR6248_CONTCARSeS	0.126983643	['Co', 'Ni', 'Br', 'S']	156	Co1 Ni1 S2 Br2	1	-0.409292068
R2ER_34	# generated using pymatgen data_CoSi2NiBr2 _symmetry_space_group_name_H-M 'P 1' _cell_length_a 3.58714173 _cell_length_b 3.58714173 _cell_length_c 22.49747100 _cell_angle_alpha 90.00000000 _cell_angle_beta 90.00000000 _cell_angle_gamma 120.00000000 _symmetry_Int_Tables_number 1 _chemical_formula_structural CoSi2NiBr2 _chemical_formula_sum 'Co1 Si2 Ni1 Br2' _cell_volume 250.70408128 _cell_formula_…	POSCAR6248_CONTCARSeSi	0.10793337	['Co', 'Ni', 'Si', 'Br']	156	Co1 Ni1 Si2 Br2	1	-0.352484007
R2ER_35	# generated using pymatgen data_CoNi(TeBr)2 _symmetry_space_group_name_H-M 'P 1' _cell_length_a 4.26662237 _cell_length_b 4.26662237 _cell_length_c 22.49747100 _cell_angle_alpha 90.00000000 _cell_angle_beta 90.00000000 _cell_angle_gamma 120.00000000 _symmetry_Int_Tables_number 1 _chemical_formula_structural CoNi(TeBr)2 _chemical_formula_sum 'Co1 Ni1 Te2 Br2' _cell_volume 354.67677026 _cell_formul…	POSCAR6248_CONTCARSeTe	0.136732675	['Te', 'Co', 'Ni', 'Br']	156	Co1 Ni1 Te2 Br2	1	-0.323684702
R2ER_37	# generated using pymatgen data_Y2SeS2 _symmetry_space_group_name_H-M 'P 1' _cell_length_a 4.05507039 _cell_length_b 4.05507039 _cell_length_c 21.44123000 _cell_angle_alpha 90.00000000 _cell_angle_beta 90.00000000 _cell_angle_gamma 120.00000000 _symmetry_Int_Tables_number 1 _chemical_formula_structural Y2SeS2 _chemical_formula_sum 'Y2 Se1 S2' _cell_volume 305.33537487 _cell_formula_units_Z 1 loop…	POSCAR7841_CONTCARIS	0.039501076	['Se', 'S', 'Y']	164	Y2 Se1 S2	1	-2.144363428
R2ER_38	# generated using pymatgen data_Ca2SeI2 _symmetry_space_group_name_H-M 'P 1' _cell_length_a 4.32418515 _cell_length_b 4.32418515 _cell_length_c 21.44123000 _cell_angle_alpha 90.00000000 _cell_angle_beta 90.00000000 _cell_angle_gamma 120.00000000 _symmetry_Int_Tables_number 1 _chemical_formula_structural Ca2SeI2 _chemical_formula_sum 'Ca2 Se1 I2' _cell_volume 347.20733377 _cell_formula_units_Z 1 l…	POSCAR7841_CONTCARYCa	-0.181173799	['Ca', 'I', 'Se']	164	Ca2 Se1 I2	1	-1.941381436
R2ER_39	# generated using pymatgen data_Mg2SeI2 _symmetry_space_group_name_H-M 'P 1' _cell_length_a 4.02386901 _cell_length_b 4.02386901 _cell_length_c 21.44123000 _cell_angle_alpha 90.00000000 _cell_angle_beta 90.00000000 _cell_angle_gamma 120.00000000 _symmetry_Int_Tables_number 1 _chemical_formula_structural Mg2SeI2 _chemical_formula_sum 'Mg2 Se1 I2' _cell_volume 300.65469974 _cell_formula_units_Z 1 l…	POSCAR7841_CONTCARYMg	0.011298084	['I', 'Mg', 'Se']	164	Mg2 Se1 I2	1	-1.29855405
R2ER_41	# generated using pymatgen data_Sr2SeI2 _symmetry_space_group_name_H-M 'P 1' _cell_length_a 4.57202603 _cell_length_b 4.57202603 _cell_length_c 21.44123000 _cell_angle_alpha 90.00000000 _cell_angle_beta 90.00000000 _cell_angle_gamma 120.00000000 _symmetry_Int_Tables_number 1 _chemical_formula_structural Sr2SeI2 _chemical_formula_sum 'Sr2 Se1 I2' _cell_volume 388.14832518 _cell_formula_units_Z 1 l…	POSCAR7841_CONTCARYSr	-0.161919313	['I', 'Se', 'Sr']	164	Sr2 Se1 I2	1	-1.98173461
R2ER_42	# generated using pymatgen data_SbTeRh2(SeI2)2 _symmetry_space_group_name_H-M 'P 1' _cell_length_a 5.38778801 _cell_length_b 6.60254983 _cell_length_c 22.64143000 _cell_angle_alpha 90.00000000 _cell_angle_beta 90.00000000 _cell_angle_gamma 114.11694941 _symmetry_Int_Tables_number 1 _chemical_formula_structural SbTeRh2(SeI2)2 _chemical_formula_sum 'Sb1 Te1 Rh2 Se2 I4' _cell_volume 735.12372621 _ce…	POSCAR7855_CONTCARMnRh	0.192577096	['I', 'Te', 'Sb', 'Se', 'Rh']	1	Rh2 Sb1 Te1 Se2 I4	1	-0.394992856
R2ER_43	# generated using pymatgen data_Mn2BiTe(SeI2)2 _symmetry_space_group_name_H-M 'P 1' _cell_length_a 5.55617102 _cell_length_b 6.57157687 _cell_length_c 22.64143000 _cell_angle_alpha 90.00000000 _cell_angle_beta 90.00000000 _cell_angle_gamma 114.30713546 _symmetry_Int_Tables_number 1 _chemical_formula_structural Mn2BiTe(SeI2)2 _chemical_formula_sum 'Mn2 Bi1 Te1 Se2 I4' _cell_volume 753.41664591 _ce…	POSCAR7855_CONTCARSbBi	0.061521146	['I', 'Te', 'Mn', 'Se', 'Bi']	1	Mn2 Bi1 Te1 Se2 I4	1	-0.38468644
R2ER_46	# generated using pymatgen data_Ni2Pd(Se2Br)2 _symmetry_space_group_name_H-M 'P 1' _cell_length_a 5.95618392 _cell_length_b 5.95618392 _cell_length_c 22.96324800 _cell_angle_alpha 90.00000000 _cell_angle_beta 90.00000000 _cell_angle_gamma 35.76150662 _symmetry_Int_Tables_number 1 _chemical_formula_structural Ni2Pd(Se2Br)2 _chemical_formula_sum 'Ni2 Pd1 Se4 Br2' _cell_volume 476.09006265 _cell_for…	POSCAR7949_CONTCARIBr	0.015025631	['Br', 'Ni', 'Se', 'Pd']	8	Ni2 Pd1 Se4 Br2	1	-0.445391746
R2ER_47	# generated using pymatgen data_Tl2Ni2PdSe4 _symmetry_space_group_name_H-M 'P 1' _cell_length_a 6.02136705 _cell_length_b 6.02136705 _cell_length_c 22.96324800 _cell_angle_alpha 90.00000000 _cell_angle_beta 90.00000000 _cell_angle_gamma 35.20977732 _symmetry_Int_Tables_number 1 _chemical_formula_structural Tl2Ni2PdSe4 _chemical_formula_sum 'Tl2 Ni2 Pd1 Se4' _cell_volume 480.03939522 _cell_formula…	POSCAR7949_CONTCARITl	0.187445044	['Tl', 'Ni', 'Se', 'Pd']	8	Ni2 Pd1 Se4 Tl2	1	-0.40587163
R2ER_50	# generated using pymatgen data_Co2Pd(Se2I)2 _symmetry_space_group_name_H-M 'P 1' _cell_length_a 6.11838994 _cell_length_b 6.11838994 _cell_length_c 22.96324800 _cell_angle_alpha 90.00000000 _cell_angle_beta 90.00000000 _cell_angle_gamma 32.68265723 _symmetry_Int_Tables_number 1 _chemical_formula_structural Co2Pd(Se2I)2 _chemical_formula_sum 'Co2 Pd1 Se4 I2' _cell_volume 464.18358960 _cell_formul…	POSCAR7949_CONTCARNiCo	0.069746794	['I', 'Co', 'Se', 'Pd']	8	Co2 Pd1 Se4 I2	1	-0.375496651
R2ER_52	# generated using pymatgen data_Fe2Pd(Se2I)2 _symmetry_space_group_name_H-M 'P 1' _cell_length_a 6.23500221 _cell_length_b 6.23500221 _cell_length_c 22.96324800 _cell_angle_alpha 90.00000000 _cell_angle_beta 90.00000000 _cell_angle_gamma 32.18476139 _symmetry_Int_Tables_number 1 _chemical_formula_structural Fe2Pd(Se2I)2 _chemical_formula_sum 'Fe2 Pd1 Se4 I2' _cell_volume 475.49882657 _cell_formul…	POSCAR7949_CONTCARNiFe	0.101715027	['Pd', 'I', 'Se', 'Fe']	8	Fe2 Pd1 Se4 I2	1	-0.338961501
R2ER_53	# generated using pymatgen data_Ga2Pd(Se2I)2 _symmetry_space_group_name_H-M 'P 1' _cell_length_a 7.53917454 _cell_length_b 7.53917454 _cell_length_c 22.96324800 _cell_angle_alpha 90.00000000 _cell_angle_beta 90.00000000 _cell_angle_gamma 29.73871272 _symmetry_Int_Tables_number 1 _chemical_formula_structural Ga2Pd(Se2I)2 _chemical_formula_sum 'Ga2 Pd1 Se4 I2' _cell_volume 647.44426678 _cell_formul…	POSCAR7949_CONTCARNiGa	0.164863796	['Ga', 'I', 'Se', 'Pd']	8	Ga2 Pd1 Se4 I2	1	-0.524045487
R2ER_54	# generated using pymatgen data_Ge2Pd(Se2I)2 _symmetry_space_group_name_H-M 'P 1' _cell_length_a 6.47102632 _cell_length_b 6.47102632 _cell_length_c 22.96324800 _cell_angle_alpha 90.00000000 _cell_angle_beta 90.00000000 _cell_angle_gamma 33.25209430 _symmetry_Int_Tables_number 1 _chemical_formula_structural Ge2Pd(Se2I)2 _chemical_formula_sum 'Ge2 Pd1 Se4 I2' _cell_volume 527.25018837 _cell_formul…	POSCAR7949_CONTCARNiGe	0.098539697	['I', 'Ge', 'Se', 'Pd']	8	Ge2 Pd1 Se4 I2	1	-0.342809333
R2ER_56	# generated using pymatgen data_In2Pd(Se2I)2 _symmetry_space_group_name_H-M 'P 1' _cell_length_a 6.82008940 _cell_length_b 6.82008940 _cell_length_c 22.96324800 _cell_angle_alpha 90.00000000 _cell_angle_beta 90.00000000 _cell_angle_gamma 33.41429092 _symmetry_Int_Tables_number 1 _chemical_formula_structural In2Pd(Se2I)2 _chemical_formula_sum 'In2 Pd1 Se4 I2' _cell_volume 588.19295146 _cell_formul…	POSCAR7949_CONTCARNiIn	0.14126917	['Pd', 'I', 'Se', 'In']	8	In2 Pd1 Se4 I2	1	-0.496938368
R2ER_57	# generated using pymatgen data_Ir2Pd(Se2I)2 _symmetry_space_group_name_H-M 'P 1' _cell_length_a 6.37466130 _cell_length_b 6.37466130 _cell_length_c 22.96324800 _cell_angle_alpha 90.00000000 _cell_angle_beta 90.00000000 _cell_angle_gamma 32.47682424 _symmetry_Int_Tables_number 1 _chemical_formula_structural Ir2Pd(Se2I)2 _chemical_formula_sum 'Ir2 Pd1 Se4 I2' _cell_volume 501.05823126 _cell_formul…	POSCAR7949_CONTCARNiIr	0.1294811	['Pd', 'I', 'Se', 'Ir']	8	Ir2 Pd1 Se4 I2	1	-0.388874557
R2ER_58	# generated using pymatgen data_Mn2Pd(Se2I)2 _symmetry_space_group_name_H-M 'P 1' _cell_length_a 6.28343795 _cell_length_b 6.28343795 _cell_length_c 22.96324800 _cell_angle_alpha 90.00000000 _cell_angle_beta 90.00000000 _cell_angle_gamma 34.10752127 _symmetry_Int_Tables_number 1 _chemical_formula_structural Mn2Pd(Se2I)2 _chemical_formula_sum 'Mn2 Pd1 Se4 I2' _cell_volume 508.38821027 _cell_formul…	POSCAR7949_CONTCARNiMn	0.064407522	['Mn', 'I', 'Se', 'Pd']	8	Mn2 Pd1 Se4 I2	1	-0.537738531
R2ER_59	# generated using pymatgen data_PdPt2(Se2I)2 _symmetry_space_group_name_H-M 'P 1' _cell_length_a 6.41222834 _cell_length_b 6.41222834 _cell_length_c 22.96324800 _cell_angle_alpha 90.00000000 _cell_angle_beta 90.00000000 _cell_angle_gamma 33.69853809 _symmetry_Int_Tables_number 1 _chemical_formula_structural PdPt2(Se2I)2 _chemical_formula_sum 'Pd1 Pt2 Se4 I2' _cell_volume 523.84871957 _cell_formul…	POSCAR7949_CONTCARNiPt	0.155923801	['I', 'Pt', 'Se', 'Pd']	8	Pt2 Pd1 Se4 I2	1	-0.514471062
R2ER_60	# generated using pymatgen data_PdRh2(Se2I)2 _symmetry_space_group_name_H-M 'P 1' _cell_length_a 6.34877464 _cell_length_b 6.34877464 _cell_length_c 22.96324800 _cell_angle_alpha 90.00000000 _cell_angle_beta 90.00000000 _cell_angle_gamma 32.24702292 _symmetry_Int_Tables_number 1 _chemical_formula_structural PdRh2(Se2I)2 _chemical_formula_sum 'Pd1 Rh2 Se4 I2' _cell_volume 493.86131317 _cell_formul…	POSCAR7949_CONTCARNiRh	0.084668487	['Pd', 'I', 'Se', 'Rh']	8	Rh2 Pd1 Se4 I2	1	-0.494587461
R2ER_61	# generated using pymatgen data_Tc2Pd(Se2I)2 _symmetry_space_group_name_H-M 'P 1' _cell_length_a 6.43707754 _cell_length_b 6.43707754 _cell_length_c 22.96324800 _cell_angle_alpha 90.00000000 _cell_angle_beta 90.00000000 _cell_angle_gamma 29.19539495 _symmetry_Int_Tables_number 1 _chemical_formula_structural Tc2Pd(Se2I)2 _chemical_formula_sum 'Tc2 Pd1 Se4 I2' _cell_volume 464.13385016 _cell_formul…	POSCAR7949_CONTCARNiTc	0.004384493	['Tc', 'I', 'Se', 'Pd']	8	Tc2 Pd1 Se4 I2	1	-0.440858952
R2ER_62	# generated using pymatgen data_Ni2Ag(Se2I)2 _symmetry_space_group_name_H-M 'P 1' _cell_length_a 6.27307354 _cell_length_b 6.27307354 _cell_length_c 22.96324800 _cell_angle_alpha 90.00000000 _cell_angle_beta 90.00000000 _cell_angle_gamma 30.89064816 _symmetry_Int_Tables_number 1 _chemical_formula_structural Ni2Ag(Se2I)2 _chemical_formula_sum 'Ni2 Ag1 Se4 I2' _cell_volume 463.92838577 _cell_formul…	POSCAR7949_CONTCARPdAg	0.116480624	['Ag', 'I', 'Ni', 'Se']	8	Ni2 Ag1 Se4 I2	1	-0.317431239
R2ER_63	# generated using pymatgen data_CuNi2(Se2I)2 _symmetry_space_group_name_H-M 'P 1' _cell_length_a 6.19135914 _cell_length_b 6.19135914 _cell_length_c 22.96324800 _cell_angle_alpha 90.00000000 _cell_angle_beta 90.00000000 _cell_angle_gamma 31.64109882 _symmetry_Int_Tables_number 1 _chemical_formula_structural CuNi2(Se2I)2 _chemical_formula_sum 'Cu1 Ni2 Se4 I2' _cell_volume 461.77549534 _cell_formul…	POSCAR7949_CONTCARPdCu	0.106581291	['I', 'Ni', 'Se', 'Cu']	8	Ni2 Cu1 Se4 I2	1	-0.327330571
R2ER_64	# generated using pymatgen data_FeNi2(Se2I)2 _symmetry_space_group_name_H-M 'P 1' _cell_length_a 6.22981412 _cell_length_b 6.22981412 _cell_length_c 22.96324800 _cell_angle_alpha 90.00000000 _cell_angle_beta 90.00000000 _cell_angle_gamma 31.45218282 _symmetry_Int_Tables_number 1 _chemical_formula_structural FeNi2(Se2I)2 _chemical_formula_sum 'Fe1 Ni2 Se4 I2' _cell_volume 465.02529750 _cell_formul…	POSCAR7949_CONTCARPdFe	0.103025287	['I', 'Ni', 'Se', 'Fe']	8	Ni2 Fe1 Se4 I2	1	-0.337651241
R2ER_65	# generated using pymatgen data_Ni2Hg(Se2I)2 _symmetry_space_group_name_H-M 'P 1' _cell_length_a 6.20598163 _cell_length_b 6.20598163 _cell_length_c 22.96324800 _cell_angle_alpha 90.00000000 _cell_angle_beta 90.00000000 _cell_angle_gamma 33.14896412 _symmetry_Int_Tables_number 1 _chemical_formula_structural Ni2Hg(Se2I)2 _chemical_formula_sum 'Ni2 Hg1 Se4 I2' _cell_volume 483.61172644 _cell_formul…	POSCAR7949_CONTCARPdHg	0.088198984	['I', 'Hg', 'Ni', 'Se']	8	Ni2 Hg1 Se4 I2	1	-0.288687809
R2ER_66	# generated using pymatgen data_Ni2Rh(Se2I)2 _symmetry_space_group_name_H-M 'P 1' _cell_length_a 6.19205080 _cell_length_b 6.19205080 _cell_length_c 22.96324800 _cell_angle_alpha 90.00000000 _cell_angle_beta 90.00000000 _cell_angle_gamma 32.21589592 _symmetry_Int_Tables_number 1 _chemical_formula_structural Ni2Rh(Se2I)2 _chemical_formula_sum 'Ni2 Rh1 Se4 I2' _cell_volume 469.37504652 _cell_formul…	POSCAR7949_CONTCARPdRh	0.141429192	['I', 'Ni', 'Se', 'Rh']	8	Ni2 Rh1 Se4 I2	1	-0.437826757
R2ER_67	# generated using pymatgen data_Ni2Ru(Se2I)2 _symmetry_space_group_name_H-M 'P 1' _cell_length_a 6.42727847 _cell_length_b 6.42727847 _cell_length_c 22.96324800 _cell_angle_alpha 90.00000000 _cell_angle_beta 90.00000000 _cell_angle_gamma 28.85457101 _symmetry_Int_Tables_number 1 _chemical_formula_structural Ni2Ru(Se2I)2 _chemical_formula_sum 'Ni2 Ru1 Se4 I2' _cell_volume 457.78772930 _cell_formul…	POSCAR7949_CONTCARPdRu	0.181768024	['I', 'Ru', 'Ni', 'Se']	8	Ni2 Ru1 Se4 I2	1	-0.371921126
R2ER_68	# generated using pymatgen data_TcNi2(Se2I)2 _symmetry_space_group_name_H-M 'P 1' _cell_length_a 6.36025774 _cell_length_b 6.36025774 _cell_length_c 22.96324800 _cell_angle_alpha 90.00000000 _cell_angle_beta 90.00000000 _cell_angle_gamma 29.54595002 _symmetry_Int_Tables_number 1 _chemical_formula_structural TcNi2(Se2I)2 _chemical_formula_sum 'Tc1 Ni2 Se4 I2' _cell_volume 458.07501538 _cell_formul…	POSCAR7949_CONTCARPdTc	0.077570398	['Tc', 'I', 'Ni', 'Se']	8	Ni2 Tc1 Se4 I2	1	-0.356341464
R2ER_69	# generated using pymatgen data_Ni2Pd(S2I)2 _symmetry_space_group_name_H-M 'P 1' _cell_length_a 5.91031690 _cell_length_b 5.91031690 _cell_length_c 22.96324800 _cell_angle_alpha 90.00000000 _cell_angle_beta 90.00000000 _cell_angle_gamma 32.77151101 _symmetry_Int_Tables_number 1 _chemical_formula_structural Ni2Pd(S2I)2 _chemical_formula_sum 'Ni2 Pd1 S4 I2' _cell_volume 434.19519120 _cell_formula_u…	POSCAR7949_CONTCARSeS	0.120445749	['I', 'Ni', 'Pd', 'S']	8	Ni2 Pd1 S4 I2	1	-0.360522946
R2ER_71	# generated using pymatgen data_Rb2Pd2PbS4 _symmetry_space_group_name_H-M 'P 1' _cell_length_a 5.52300043 _cell_length_b 5.52300043 _cell_length_c 21.63418500 _cell_angle_alpha 90.00000000 _cell_angle_beta 90.00000000 _cell_angle_gamma 49.86837335 _symmetry_Int_Tables_number 1 _chemical_formula_structural Rb2Pd2PbS4 _chemical_formula_sum 'Rb2 Pd2 Pb1 S4' _cell_volume 504.55152577 _cell_formula_un…	POSCAR8782_CONTCARNaRb	-0.067472033	['Rb', 'S', 'Pd', 'Pb']	12	Rb2 Pd2 Pb1 S4	1	-0.606322453
R2ER_78	# generated using pymatgen data_Na2Pt2PbS4 _symmetry_space_group_name_H-M 'P 1' _cell_length_a 5.13790524 _cell_length_b 5.13790524 _cell_length_c 21.63418500 _cell_angle_alpha 90.00000000 _cell_angle_beta 90.00000000 _cell_angle_gamma 52.12335008 _symmetry_Int_Tables_number 1 _chemical_formula_structural Na2Pt2PbS4 _chemical_formula_sum 'Na2 Pt2 Pb1 S4' _cell_volume 450.78943451 _cell_formula_un…	POSCAR8782_CONTCARPdPt	-0.101967363	['Pb', 'Pt', 'Na', 'S']	12	Na2 Pt2 Pb1 S4	1	-0.640817783
R2ER_82	# generated using pymatgen data_Na2Pd2PbSe4 _symmetry_space_group_name_H-M 'P 1' _cell_length_a 5.11232348 _cell_length_b 5.11232348 _cell_length_c 21.63418500 _cell_angle_alpha 90.00000000 _cell_angle_beta 90.00000000 _cell_angle_gamma 55.12030068 _symmetry_Int_Tables_number 1 _chemical_formula_structural Na2Pd2PbSe4 _chemical_formula_sum 'Na2 Pd2 Pb1 Se4' _cell_volume 463.85130092 _cell_formula…	POSCAR8782_CONTCARSSe	-0.068871849	['Pb', 'Se', 'Na', 'Pd']	12	Na2 Pd2 Pb1 Se4	1	-0.637368844
R3_0	# generated using pymatgen data_NiSBr _symmetry_space_group_name_H-M 'P 1' _cell_length_a 3.81786796 _cell_length_b 3.80770568 _cell_length_c 22.22349256 _cell_angle_alpha 90.00000000 _cell_angle_beta 90.00000000 _cell_angle_gamma 118.98507015 _symmetry_Int_Tables_number 1 _chemical_formula_structural NiSBr _chemical_formula_sum 'Ni2 S2 Br2' _cell_volume 282.60416438 _cell_formula_units_Z 2 loop_…	POSCAR1091_CONTCAR	0.048275877	['Ni', 'Br', 'S']	2	Ni2 S2 Br2	1	-0.4121415
R3_1	# generated using pymatgen data_Ni2Sb2Se5 _symmetry_space_group_name_H-M 'P 1' _cell_length_a 3.79965676 _cell_length_b 6.34346350 _cell_length_c 21.17096694 _cell_angle_alpha 90.00000000 _cell_angle_beta 90.00000000 _cell_angle_gamma 107.04185265 _symmetry_Int_Tables_number 1 _chemical_formula_structural Ni2Sb2Se5 _chemical_formula_sum 'Ni2 Sb2 Se5' _cell_volume 487.87740477 _cell_formula_units_…	POSCAR1159_CONTCAR	0.081633963	['Sb', 'Ni', 'Se']	1	Ni2 Sb2 Se5	1	-0.379409183
R3_2	# generated using pymatgen data_FeSeI _symmetry_space_group_name_H-M 'P 1' _cell_length_a 4.00802292 _cell_length_b 4.00959154 _cell_length_c 22.97900991 _cell_angle_alpha 90.00000000 _cell_angle_beta 90.00000000 _cell_angle_gamma 111.64609284 _symmetry_Int_Tables_number 1 _chemical_formula_structural FeSeI _chemical_formula_sum 'Fe2 Se2 I2' _cell_volume 343.24301586 _cell_formula_units_Z 2 loop_…	POSCAR1489_CONTCAR	0.14066376	['Se', 'I', 'Fe']	12	Fe2 Se2 I2	1	-0.300012768
R3_3	# generated using pymatgen data_Pd4S3Cl2 _symmetry_space_group_name_H-M 'P 1' _cell_length_a 3.50793850 _cell_length_b 6.10379323 _cell_length_c 21.40078767 _cell_angle_alpha 90.00000000 _cell_angle_beta 90.00000000 _cell_angle_gamma 106.47958611 _symmetry_Int_Tables_number 1 _chemical_formula_structural Pd4S3Cl2 _chemical_formula_sum 'Pd4 S3 Cl2' _cell_volume 439.40430853 _cell_formula_units_Z 1…	POSCAR160_CONTCAR	0.180647318	['S', 'Cl', 'Pd']	1	Pd4 S3 Cl2	1	-0.518458457
R3_4	# generated using pymatgen data_CuPSe3 _symmetry_space_group_name_H-M 'P 1' _cell_length_a 4.97629535 _cell_length_b 8.05826133 _cell_length_c 18.84751241 _cell_angle_alpha 90.00000000 _cell_angle_beta 90.00000000 _cell_angle_gamma 90.00978210 _symmetry_Int_Tables_number 1 _chemical_formula_structural CuPSe3 _chemical_formula_sum 'Cu2 P2 Se6' _cell_volume 755.79067206 _cell_formula_units_Z 2 loop…	POSCAR2245_CONTCAR	0.14047615	['Se', 'Cu', 'P']	4	Cu2 P2 Se6	1	-0.199154568
R3_5	# generated using pymatgen data_Sc(CuO2)2 _symmetry_space_group_name_H-M 'P 1' _cell_length_a 4.90837487 _cell_length_b 3.27086837 _cell_length_c 18.17221810 _cell_angle_alpha 90.00000000 _cell_angle_beta 90.00000000 _cell_angle_gamma 90.00000000 _symmetry_Int_Tables_number 1 _chemical_formula_structural Sc(CuO2)2 _chemical_formula_sum 'Sc1 Cu2 O4' _cell_volume 291.74856664 _cell_formula_units_Z …	POSCAR2330_CONTCAR	-0.927207105	['Cu', 'O', 'Sc']	10	Sc1 Cu2 O4	1	-1.598969923
R3_6	# generated using pymatgen data_Sc3(SeI)2 _symmetry_space_group_name_H-M 'P 1' _cell_length_a 3.90904329 _cell_length_b 3.90904329 _cell_length_c 24.69914777 _cell_angle_alpha 90.00000000 _cell_angle_beta 90.00000000 _cell_angle_gamma 119.99838819 _symmetry_Int_Tables_number 1 _chemical_formula_structural Sc3(SeI)2 _chemical_formula_sum 'Sc3 Se2 I2' _cell_volume 326.85912424 _cell_formula_units_Z…	POSCAR2708_CONTCAR	0.048211878	['Se', 'I', 'Sc']	156	Sc3 Se2 I2	1	-1.660277637
R3_8	# generated using pymatgen data_Ga2NiSe3S _symmetry_space_group_name_H-M 'P 1' _cell_length_a 3.71824051 _cell_length_b 3.71824051 _cell_length_c 24.21887975 _cell_angle_alpha 90.00000000 _cell_angle_beta 90.00000000 _cell_angle_gamma 60.09251565 _symmetry_Int_Tables_number 1 _chemical_formula_structural Ga2NiSe3S _chemical_formula_sum 'Ga2 Ni1 Se3 S1' _cell_volume 290.24433675 _cell_formula_unit…	POSCAR3735_CONTCAR	0.084383899	['Ga', 'Ni', 'S', 'Se']	8	Ga2 Ni1 Se3 S1	1	-0.645919809
R3_10	# generated using pymatgen data_Mn(GaS2)2 _symmetry_space_group_name_H-M 'P 1' _cell_length_a 3.69443301 _cell_length_b 3.69384150 _cell_length_c 23.85314084 _cell_angle_alpha 90.00000000 _cell_angle_beta 90.00000000 _cell_angle_gamma 120.01369824 _symmetry_Int_Tables_number 1 _chemical_formula_structural Mn(GaS2)2 _chemical_formula_sum 'Mn1 Ga2 S4' _cell_volume 281.86574049 _cell_formula_units_Z…	POSCAR4657_CONTCAR	-0.068778837	['Ga', 'Mn', 'S']	8	Mn1 Ga2 S4	1	-0.799082544
R3_11	# generated using pymatgen data_Ag3PtS3Br2 _symmetry_space_group_name_H-M 'P 1' _cell_length_a 3.67122848 _cell_length_b 6.21708143 _cell_length_c 22.25900715 _cell_angle_alpha 90.00000000 _cell_angle_beta 90.00000000 _cell_angle_gamma 107.24663199 _symmetry_Int_Tables_number 1 _chemical_formula_structural Ag3PtS3Br2 _chemical_formula_sum 'Ag3 Pt1 S3 Br2' _cell_volume 485.20372420 _cell_formula_u…	POSCAR5957_CONTCAR	0.197264491	['Br', 'S', 'Ag', 'Pt']	1	Ag3 Pt1 S3 Br2	1	-0.417969309
R3_12	# generated using pymatgen data_InGaNiS4 _symmetry_space_group_name_H-M 'P 1' _cell_length_a 3.69731834 _cell_length_b 3.69731834 _cell_length_c 24.42126064 _cell_angle_alpha 90.00000000 _cell_angle_beta 90.00000000 _cell_angle_gamma 120.00000000 _symmetry_Int_Tables_number 1 _chemical_formula_structural InGaNiS4 _chemical_formula_sum 'In1 Ga1 Ni1 S4' _cell_volume 289.11618210 _cell_formula_units…	POSCAR5960_CONTCAR	0.128173915	['Ga', 'Ni', 'S', 'In']	156	In1 Ga1 Ni1 S4	1	-0.602129793
R3_13	# generated using pymatgen data_Pb2SeI2 _symmetry_space_group_name_H-M 'P 1' _cell_length_a 4.46993210 _cell_length_b 4.47137525 _cell_length_c 20.00616148 _cell_angle_alpha 90.00000000 _cell_angle_beta 90.00000000 _cell_angle_gamma 119.98227449 _symmetry_Int_Tables_number 1 _chemical_formula_structural Pb2SeI2 _chemical_formula_sum 'Pb2 Se1 I2' _cell_volume 346.34904071 _cell_formula_units_Z 1 l…	POSCAR6054_CONTCAR	0.015462075	['Se', 'I', 'Pb']	164	Pb2 Se1 I2	1	-0.741320898
R3_14	# generated using pymatgen data_Ni2S2IBr _symmetry_space_group_name_H-M 'P 1' _cell_length_a 3.88887693 _cell_length_b 3.74311362 _cell_length_c 22.19443439 _cell_angle_alpha 90.00000000 _cell_angle_beta 90.00000000 _cell_angle_gamma 118.88403449 _symmetry_Int_Tables_number 1 _chemical_formula_structural Ni2S2IBr _chemical_formula_sum 'Ni2 S2 I1 Br1' _cell_volume 282.88285613 _cell_formula_units_…	POSCAR6772_CONTCAR	0.072635265	['I', 'Ni', 'Br', 'S']	1	Ni2 S2 I1 Br1	1	-0.387782112
R3_15	# generated using pymatgen data_NiRh2Se5 _symmetry_space_group_name_H-M 'P 1' _cell_length_a 5.97680843 _cell_length_b 5.97680843 _cell_length_c 18.71159737 _cell_angle_alpha 90.00000000 _cell_angle_beta 90.00000000 _cell_angle_gamma 120.21141552 _symmetry_Int_Tables_number 1 _chemical_formula_structural NiRh2Se5 _chemical_formula_sum 'Ni1 Rh2 Se5' _cell_volume 577.63169418 _cell_formula_units_Z …	POSCAR7415_CONTCAR	0.140084493	['Se', 'Ni', 'Rh']	38	Ni1 Rh2 Se5	1	-0.439171455
R3_16	# generated using pymatgen data_CdGa2TeSe2S _symmetry_space_group_name_H-M 'P 1' _cell_length_a 3.98455084 _cell_length_b 3.98455084 _cell_length_c 24.96649442 _cell_angle_alpha 90.00000000 _cell_angle_beta 90.00000000 _cell_angle_gamma 60.75403179 _symmetry_Int_Tables_number 1 _chemical_formula_structural CdGa2TeSe2S _chemical_formula_sum 'Cd1 Ga2 Te1 Se2 S1' _cell_volume 345.85724167 _cell_form…	POSCAR7710_CONTCAR	0.095197986	['Cd', 'Se', 'Te', 'S', 'Ga']	8	Cd1 Ga2 Te1 Se2 S1	1	-0.635105721
R3_17	# generated using pymatgen data_Ga2FeS4 _symmetry_space_group_name_H-M 'P 1' _cell_length_a 3.64485162 _cell_length_b 3.64485162 _cell_length_c 23.77001848 _cell_angle_alpha 90.00000000 _cell_angle_beta 90.00000000 _cell_angle_gamma 60.02960995 _symmetry_Int_Tables_number 1 _chemical_formula_structural Ga2FeS4 _chemical_formula_sum 'Ga2 Fe1 S4' _cell_volume 273.55796281 _cell_formula_units_Z 1 lo…	POSCAR8484_CONTCAR	0.047891439	['Ga', 'S', 'Fe']	8	Ga2 Fe1 S4	1	-0.682412269
R3_18	# generated using pymatgen data_Fe3Se4 _symmetry_space_group_name_H-M 'P 1' _cell_length_a 5.80007939 _cell_length_b 5.80007939 _cell_length_c 19.13176360 _cell_angle_alpha 90.00000000 _cell_angle_beta 90.00000000 _cell_angle_gamma 57.58215552 _symmetry_Int_Tables_number 1 _chemical_formula_structural Fe3Se4 _chemical_formula_sum 'Fe3 Se4' _cell_volume 543.31058820 _cell_formula_units_Z 1 loop_ _…	POSCAR8975_CONTCAR	0.118497678	['Se', 'Fe']	8	Fe3 Se4	1	-0.32217885
R3_19	# generated using pymatgen data_CuPdSBr2 _symmetry_space_group_name_H-M 'P 1' _cell_length_a 4.70790096 _cell_length_b 4.47355363 _cell_length_c 18.52030598 _cell_angle_alpha 90.00000000 _cell_angle_beta 90.00000000 _cell_angle_gamma 100.72039787 _symmetry_Int_Tables_number 1 _chemical_formula_structural CuPdSBr2 _chemical_formula_sum 'Cu1 Pd1 S1 Br2' _cell_volume 383.24923484 _cell_formula_units…	POSCAR9739_CONTCAR	0.134802836	['Cu', 'Br', 'S', 'Pd']	1	Cu1 Pd1 S1 Br2	1	-0.336382812
R3ER_0	# generated using pymatgen data_AlSBr _symmetry_space_group_name_H-M 'P 1' _cell_length_a 3.67360658 _cell_length_b 3.67646357 _cell_length_c 22.22349300 _cell_angle_alpha 90.00000000 _cell_angle_beta 90.00000000 _cell_angle_gamma 119.99966299 _symmetry_Int_Tables_number 1 _chemical_formula_structural AlSBr _chemical_formula_sum 'Al2 S2 Br2' _cell_volume 259.93654312 _cell_formula_units_Z 2 loop_…	POSCAR1091_CONTCARNiAl	-0.017529141	['S', 'Br', 'Al']	2	Al2 S2 Br2	1	-1.219162288
R3ER_1	# generated using pymatgen data_AuSBr _symmetry_space_group_name_H-M 'P 1' _cell_length_a 4.73769920 _cell_length_b 3.85047272 _cell_length_c 22.22349300 _cell_angle_alpha 90.00000000 _cell_angle_beta 90.00000000 _cell_angle_gamma 116.39503145 _symmetry_Int_Tables_number 1 _chemical_formula_structural AuSBr _chemical_formula_sum 'Au2 S2 Br2' _cell_volume 363.14563113 _cell_formula_units_Z 2 loop_…	POSCAR1091_CONTCARNiAu	0.171328352	['S', 'Br', 'Au']	2	Au2 S2 Br2	1	-0.165225063
R3ER_2	# generated using pymatgen data_CoSBr _symmetry_space_group_name_H-M 'P 1' _cell_length_a 3.77906381 _cell_length_b 3.77939006 _cell_length_c 22.22349300 _cell_angle_alpha 90.00000000 _cell_angle_beta 90.00000000 _cell_angle_gamma 122.00013348 _symmetry_Int_Tables_number 1 _chemical_formula_structural CoSBr _chemical_formula_sum 'Co2 S2 Br2' _cell_volume 269.17710199 _cell_formula_units_Z 2 loop_…	POSCAR1091_CONTCARNiCo	0.121743522	['S', 'Br', 'Co']	12	Co2 S2 Br2	1	-0.41453219
R3ER_3	# generated using pymatgen data_CrSBr _symmetry_space_group_name_H-M 'P 1' _cell_length_a 3.94921053 _cell_length_b 3.96215722 _cell_length_c 22.22349300 _cell_angle_alpha 90.00000000 _cell_angle_beta 90.00000000 _cell_angle_gamma 117.77438741 _symmetry_Int_Tables_number 1 _chemical_formula_structural CrSBr _chemical_formula_sum 'Cr2 S2 Br2' _cell_volume 307.67641658 _cell_formula_units_Z 2 loop_…	POSCAR1091_CONTCARNiCr	0.173534306	['Cr', 'S', 'Br']	2	Cr2 S2 Br2	1	-0.759401412
R3ER_4	# generated using pymatgen data_FeSBr _symmetry_space_group_name_H-M 'P 1' _cell_length_a 3.97012210 _cell_length_b 3.76432033 _cell_length_c 22.22349300 _cell_angle_alpha 90.00000000 _cell_angle_beta 90.00000000 _cell_angle_gamma 118.38675316 _symmetry_Int_Tables_number 1 _chemical_formula_structural FeSBr _chemical_formula_sum 'Fe2 S2 Br2' _cell_volume 292.19059720 _cell_formula_units_Z 2 loop_…	POSCAR1091_CONTCARNiFe	0.149176499	['S', 'Br', 'Fe']	2	Fe2 S2 Br2	1	-0.451701243
R3ER_5	# generated using pymatgen data_PdSBr _symmetry_space_group_name_H-M 'P 1' _cell_length_a 4.05943787 _cell_length_b 4.06578784 _cell_length_c 22.22349300 _cell_angle_alpha 90.00000000 _cell_angle_beta 90.00000000 _cell_angle_gamma 119.18765092 _symmetry_Int_Tables_number 1 _chemical_formula_structural PdSBr _chemical_formula_sum 'Pd2 S2 Br2' _cell_volume 320.22166438 _cell_formula_units_Z 2 loop_…	POSCAR1091_CONTCARNiPd	0.092077977	['Pd', 'S', 'Br']	2	Pd2 S2 Br2	1	-0.379107672
R3ER_6	# generated using pymatgen data_PtSBr _symmetry_space_group_name_H-M 'P 1' _cell_length_a 4.02660893 _cell_length_b 4.03179710 _cell_length_c 22.22349300 _cell_angle_alpha 90.00000000 _cell_angle_beta 90.00000000 _cell_angle_gamma 117.33459140 _symmetry_Int_Tables_number 1 _chemical_formula_structural PtSBr _chemical_formula_sum 'Pt2 S2 Br2' _cell_volume 320.50126040 _cell_formula_units_Z 2 loop_…	POSCAR1091_CONTCARNiPt	0.151079918	['S', 'Pt', 'Br']	12	Pt2 S2 Br2	1	-0.464153882
R3ER_7	# generated using pymatgen data_NiAsBr _symmetry_space_group_name_H-M 'P 1' _cell_length_a 3.83988730 _cell_length_b 3.83955568 _cell_length_c 22.22349300 _cell_angle_alpha 90.00000000 _cell_angle_beta 90.00000000 _cell_angle_gamma 117.74974453 _symmetry_Int_Tables_number 1 _chemical_formula_structural NiAsBr _chemical_formula_sum 'Ni2 As2 Br2' _cell_volume 289.96794529 _cell_formula_units_Z 2 lo…	POSCAR1091_CONTCARSAs	0.186518029	['Ni', 'As', 'Br']	2	Ni2 As2 Br2	1	-0.38160876
R3ER_8	# generated using pymatgen data_NiPBr _symmetry_space_group_name_H-M 'P 1' _cell_length_a 3.66473279 _cell_length_b 3.66344155 _cell_length_c 22.22349300 _cell_angle_alpha 90.00000000 _cell_angle_beta 90.00000000 _cell_angle_gamma 119.79179948 _symmetry_Int_Tables_number 1 _chemical_formula_structural NiPBr _chemical_formula_sum 'Ni2 P2 Br2' _cell_volume 258.92968905 _cell_formula_units_Z 2 loop_…	POSCAR1091_CONTCARSP	0.025805312	['Ni', 'Br', 'P']	2	Ni2 P2 Br2	1	-0.434612065
R3ER_9	# generated using pymatgen data_SiNiBr _symmetry_space_group_name_H-M 'P 1' _cell_length_a 3.62835748 _cell_length_b 3.59602549 _cell_length_c 22.22349300 _cell_angle_alpha 90.00000000 _cell_angle_beta 90.00000000 _cell_angle_gamma 119.64767834 _symmetry_Int_Tables_number 1 _chemical_formula_structural SiNiBr _chemical_formula_sum 'Si2 Ni2 Br2' _cell_volume 252.00357599 _cell_formula_units_Z 2 lo…	POSCAR1091_CONTCARSSi	0.092042345	['Si', 'Ni', 'Br']	2	Ni2 Si2 Br2	1	-0.368375032
R3ER_10	# generated using pymatgen data_Ag2Sb2Se5 _symmetry_space_group_name_H-M 'P 1' _cell_length_a 4.05709850 _cell_length_b 6.79048419 _cell_length_c 21.17096700 _cell_angle_alpha 90.00000000 _cell_angle_beta 90.00000000 _cell_angle_gamma 107.38990872 _symmetry_Int_Tables_number 1 _chemical_formula_structural Ag2Sb2Se5 _chemical_formula_sum 'Ag2 Sb2 Se5' _cell_volume 556.59425539 _cell_formula_units_…	POSCAR1159_CONTCARNiAg	0.161016801	['Ag', 'Se', 'Sb']	1	Ag2 Sb2 Se5	1	-0.303731993
R3ER_11	# generated using pymatgen data_Sb2Au2Se5 _symmetry_space_group_name_H-M 'P 1' _cell_length_a 4.27275478 _cell_length_b 6.73716155 _cell_length_c 21.17096700 _cell_angle_alpha 90.00000000 _cell_angle_beta 90.00000000 _cell_angle_gamma 108.50740942 _symmetry_Int_Tables_number 1 _chemical_formula_structural Sb2Au2Se5 _chemical_formula_sum 'Sb2 Au2 Se5' _cell_volume 577.91426353 _cell_formula_units_…	POSCAR1159_CONTCARNiAu	0.137129874	['Se', 'Au', 'Sb']	5	Au2 Sb2 Se5	1	-0.32761892
R3ER_12	# generated using pymatgen data_Co2Sb2Se5 _symmetry_space_group_name_H-M 'P 1' _cell_length_a 3.72535138 _cell_length_b 6.25736513 _cell_length_c 21.17096700 _cell_angle_alpha 90.00000000 _cell_angle_beta 90.00000000 _cell_angle_gamma 106.91193565 _symmetry_Int_Tables_number 1 _chemical_formula_structural Co2Sb2Se5 _chemical_formula_sum 'Co2 Sb2 Se5' _cell_volume 472.17095724 _cell_formula_units_…	POSCAR1159_CONTCARNiCo	0.045842951	['Se', 'Co', 'Sb']	1	Co2 Sb2 Se5	1	-0.335628936
R3ER_13	# generated using pymatgen data_Cu2Sb2Se5 _symmetry_space_group_name_H-M 'P 1' _cell_length_a 3.99779793 _cell_length_b 6.43747477 _cell_length_c 21.17096700 _cell_angle_alpha 90.00000000 _cell_angle_beta 90.00000000 _cell_angle_gamma 108.01768196 _symmetry_Int_Tables_number 1 _chemical_formula_structural Cu2Sb2Se5 _chemical_formula_sum 'Cu2 Sb2 Se5' _cell_volume 518.13130020 _cell_formula_units_…	POSCAR1159_CONTCARNiCu	0.130255254	['Se', 'Cu', 'Sb']	1	Cu2 Sb2 Se5	1	-0.33449354
R3ER_14	# generated using pymatgen data_Fe2Sb2Se5 _symmetry_space_group_name_H-M 'P 1' _cell_length_a 3.83734944 _cell_length_b 6.40800368 _cell_length_c 21.17096700 _cell_angle_alpha 90.00000000 _cell_angle_beta 90.00000000 _cell_angle_gamma 107.17564486 _symmetry_Int_Tables_number 1 _chemical_formula_structural Fe2Sb2Se5 _chemical_formula_sum 'Fe2 Sb2 Se5' _cell_volume 497.37258092 _cell_formula_units_…	POSCAR1159_CONTCARNiFe	0.131451972	['Se', 'Fe', 'Sb']	1	Fe2 Sb2 Se5	1	-0.309224557
R3ER_15	# generated using pymatgen data_Ge2Sb2Se5 _symmetry_space_group_name_H-M 'P 1' _cell_length_a 3.99148863 _cell_length_b 6.84163099 _cell_length_c 21.17096700 _cell_angle_alpha 90.00000000 _cell_angle_beta 90.00000000 _cell_angle_gamma 106.95680007 _symmetry_Int_Tables_number 1 _chemical_formula_structural Ge2Sb2Se5 _chemical_formula_sum 'Ge2 Sb2 Se5' _cell_volume 553.00814752 _cell_formula_units_…	POSCAR1159_CONTCARNiGe	0.128534498	['Se', 'Ge', 'Sb']	2	Ge2 Sb2 Se5	1	-0.336214296
R3ER_16	# generated using pymatgen data_Hg2Sb2Se5 _symmetry_space_group_name_H-M 'P 1' _cell_length_a 4.02691053 _cell_length_b 7.12533037 _cell_length_c 21.17096700 _cell_angle_alpha 90.00000000 _cell_angle_beta 90.00000000 _cell_angle_gamma 106.35701061 _symmetry_Int_Tables_number 1 _chemical_formula_structural Hg2Sb2Se5 _chemical_formula_sum 'Hg2 Sb2 Se5' _cell_volume 582.87338289 _cell_formula_units_…	POSCAR1159_CONTCARNiHg	0.173475214	['Se', 'Hg', 'Sb']	1	Hg2 Sb2 Se5	1	-0.29127358
R3ER_17	# generated using pymatgen data_In2Sb2Se5 _symmetry_space_group_name_H-M 'P 1' _cell_length_a 4.07485879 _cell_length_b 7.06201945 _cell_length_c 21.17096700 _cell_angle_alpha 90.00000000 _cell_angle_beta 90.00000000 _cell_angle_gamma 106.75820820 _symmetry_Int_Tables_number 1 _chemical_formula_structural In2Sb2Se5 _chemical_formula_sum 'In2 Sb2 Se5' _cell_volume 583.35723173 _cell_formula_units_…	POSCAR1159_CONTCARNiIn	0.118199012	['In', 'Se', 'Sb']	12	In2 Sb2 Se5	1	-0.483699203
R3ER_18	# generated using pymatgen data_Sb2Ir2Se5 _symmetry_space_group_name_H-M 'P 1' _cell_length_a 3.75980343 _cell_length_b 6.49111164 _cell_length_c 21.17096700 _cell_angle_alpha 90.00000000 _cell_angle_beta 90.00000000 _cell_angle_gamma 106.83956688 _symmetry_Int_Tables_number 1 _chemical_formula_structural Sb2Ir2Se5 _chemical_formula_sum 'Sb2 Ir2 Se5' _cell_volume 494.52830692 _cell_formula_units_…	POSCAR1159_CONTCARNiIr	0.17391112	['Se', 'Ir', 'Sb']	2	Ir2 Sb2 Se5	1	-0.344444537
R3ER_19	# generated using pymatgen data_Mn2Sb2Se5 _symmetry_space_group_name_H-M 'P 1' _cell_length_a 3.88591442 _cell_length_b 6.51327667 _cell_length_c 21.17096700 _cell_angle_alpha 90.00000000 _cell_angle_beta 90.00000000 _cell_angle_gamma 107.48244369 _symmetry_Int_Tables_number 1 _chemical_formula_structural Mn2Sb2Se5 _chemical_formula_sum 'Mn2 Sb2 Se5' _cell_volume 511.08706668 _cell_formula_units_…	POSCAR1159_CONTCARNiMn	0.116051282	['Mn', 'Se', 'Sb']	2	Mn2 Sb2 Se5	1	-0.486078901
R3ER_20	# generated using pymatgen data_Sb2Pd2Se5 _symmetry_space_group_name_H-M 'P 1' _cell_length_a 3.85284835 _cell_length_b 6.51315091 _cell_length_c 21.17096700 _cell_angle_alpha 90.00000000 _cell_angle_beta 90.00000000 _cell_angle_gamma 106.60888585 _symmetry_Int_Tables_number 1 _chemical_formula_structural Sb2Pd2Se5 _chemical_formula_sum 'Sb2 Pd2 Se5' _cell_volume 509.10268272 _cell_formula_units_…	POSCAR1159_CONTCARNiPd	0.063379846	['Pd', 'Se', 'Sb']	1	Pd2 Sb2 Se5	1	-0.463928178
R3ER_21	# generated using pymatgen data_Sb2Pt2Se5 _symmetry_space_group_name_H-M 'P 1' _cell_length_a 3.86868138 _cell_length_b 6.54054808 _cell_length_c 21.17096700 _cell_angle_alpha 90.00000000 _cell_angle_beta 90.00000000 _cell_angle_gamma 107.55135991 _symmetry_Int_Tables_number 1 _chemical_formula_structural Sb2Pt2Se5 _chemical_formula_sum 'Sb2 Pt2 Se5' _cell_volume 510.75704265 _cell_formula_units_…	POSCAR1159_CONTCARNiPt	0.182950952	['Se', 'Pt', 'Sb']	1	Pt2 Sb2 Se5	1	-0.487443911
R3ER_22	# generated using pymatgen data_Sb2Rh2Se5 _symmetry_space_group_name_H-M 'P 1' _cell_length_a 3.76530604 _cell_length_b 6.48200763 _cell_length_c 21.17096700 _cell_angle_alpha 90.00000000 _cell_angle_beta 90.00000000 _cell_angle_gamma 106.82421891 _symmetry_Int_Tables_number 1 _chemical_formula_structural Sb2Rh2Se5 _chemical_formula_sum 'Sb2 Rh2 Se5' _cell_volume 494.59753907 _cell_formula_units_…	POSCAR1159_CONTCARNiRh	0.109927634	['Se', 'Sb', 'Rh']	2	Rh2 Sb2 Se5	1	-0.469328314
R3ER_23	# generated using pymatgen data_Ni2As2Se5 _symmetry_space_group_name_H-M 'P 1' _cell_length_a 3.62919517 _cell_length_b 6.22579250 _cell_length_c 21.17096700 _cell_angle_alpha 90.00000000 _cell_angle_beta 90.00000000 _cell_angle_gamma 106.40724011 _symmetry_Int_Tables_number 1 _chemical_formula_structural Ni2As2Se5 _chemical_formula_sum 'Ni2 As2 Se5' _cell_volume 458.87064557 _cell_formula_units_…	POSCAR1159_CONTCARSbAs	0.148718065	['Ni', 'As', 'Se']	1	Ni2 As2 Se5	1	-0.328834237
R3ER_24	# generated using pymatgen data_Ni2Bi2Se5 _symmetry_space_group_name_H-M 'P 1' _cell_length_a 3.95614940 _cell_length_b 6.38579780 _cell_length_c 21.17096700 _cell_angle_alpha 90.00000000 _cell_angle_beta 90.00000000 _cell_angle_gamma 108.16032347 _symmetry_Int_Tables_number 1 _chemical_formula_structural Ni2Bi2Se5 _chemical_formula_sum 'Ni2 Bi2 Se5' _cell_volume 508.20406456 _cell_formula_units_…	POSCAR1159_CONTCARSbBi	0.068969321	['Ni', 'Se', 'Bi']	1	Ni2 Bi2 Se5	1	-0.254236701
R3ER_25	# generated using pymatgen data_Ni2Sb2P5 _symmetry_space_group_name_H-M 'P 1' _cell_length_a 3.64551559 _cell_length_b 5.71674693 _cell_length_c 21.17096700 _cell_angle_alpha 90.00000000 _cell_angle_beta 90.00000000 _cell_angle_gamma 115.02088629 _symmetry_Int_Tables_number 1 _chemical_formula_structural Ni2Sb2P5 _chemical_formula_sum 'Ni2 Sb2 P5' _cell_volume 399.80707520 _cell_formula_units_Z 1…	POSCAR1159_CONTCARSeP	-0.083764753	['Ni', 'P', 'Sb']	1	Ni2 Sb2 P5	1	-0.15626618
R3ER_26	# generated using pymatgen data_Ni2Sb2S5 _symmetry_space_group_name_H-M 'P 1' _cell_length_a 3.52829294 _cell_length_b 5.91563946 _cell_length_c 21.17096700 _cell_angle_alpha 90.00000000 _cell_angle_beta 90.00000000 _cell_angle_gamma 107.62275198 _symmetry_Int_Tables_number 1 _chemical_formula_structural Ni2Sb2S5 _chemical_formula_sum 'Ni2 Sb2 S5' _cell_volume 421.14540462 _cell_formula_units_Z 1…	POSCAR1159_CONTCARSeS	0.095864535	['Ni', 'S', 'Sb']	1	Ni2 Sb2 S5	1	-0.385087962
R3ER_27	# generated using pymatgen data_Ni2Sb2Te5 _symmetry_space_group_name_H-M 'P 1' _cell_length_a 4.03613209 _cell_length_b 6.70676468 _cell_length_c 21.17096700 _cell_angle_alpha 90.00000000 _cell_angle_beta 90.00000000 _cell_angle_gamma 107.14956576 _symmetry_Int_Tables_number 1 _chemical_formula_structural Ni2Sb2Te5 _chemical_formula_sum 'Ni2 Sb2 Te5' _cell_volume 547.60477735 _cell_formula_units_…	POSCAR1159_CONTCARSeTe	0.136626789	['Ni', 'Te', 'Sb']	1	Ni2 Sb2 Te5	1	-0.273522713
R3ER_28	# generated using pymatgen data_CoSeI _symmetry_space_group_name_H-M 'P 1' _cell_length_a 3.88644425 _cell_length_b 3.88627825 _cell_length_c 22.97901000 _cell_angle_alpha 90.00000000 _cell_angle_beta 90.00000000 _cell_angle_gamma 110.01790894 _symmetry_Int_Tables_number 1 _chemical_formula_structural CoSeI _chemical_formula_sum 'Co2 Se2 I2' _cell_volume 326.10242851 _cell_formula_units_Z 2 loop_…	POSCAR1489_CONTCARFeCo	0.08526864	['Se', 'I', 'Co']	12	Co2 Se2 I2	1	-0.296203247
R3ER_29	# generated using pymatgen data_CuSeI _symmetry_space_group_name_H-M 'P 1' _cell_length_a 3.88942227 _cell_length_b 3.88639625 _cell_length_c 22.97901000 _cell_angle_alpha 90.00000000 _cell_angle_beta 90.00000000 _cell_angle_gamma 107.15492344 _symmetry_Int_Tables_number 1 _chemical_formula_structural CuSeI _chemical_formula_sum 'Cu2 Se2 I2' _cell_volume 331.89373077 _cell_formula_units_Z 2 loop_…	POSCAR1489_CONTCARFeCu	0.099790495	['Se', 'Cu', 'I']	12	Cu2 Se2 I2	1	-0.25205766
R3ER_30	# generated using pymatgen data_MnSeI _symmetry_space_group_name_H-M 'P 1' _cell_length_a 4.18785329 _cell_length_b 4.20092626 _cell_length_c 22.97901000 _cell_angle_alpha 90.00000000 _cell_angle_beta 90.00000000 _cell_angle_gamma 113.14920572 _symmetry_Int_Tables_number 1 _chemical_formula_structural MnSeI _chemical_formula_sum 'Mn2 Se2 I2' _cell_volume 371.71673253 _cell_formula_units_Z 2 loop_…	POSCAR1489_CONTCARFeMn	0.06195632	['Mn', 'Se', 'I']	2	Mn2 Se2 I2	1	-0.540173863
R3ER_31	# generated using pymatgen data_FeSeBr _symmetry_space_group_name_H-M 'P 1' _cell_length_a 3.96426034 _cell_length_b 3.96352572 _cell_length_c 22.97901000 _cell_angle_alpha 90.00000000 _cell_angle_beta 90.00000000 _cell_angle_gamma 109.37080886 _symmetry_Int_Tables_number 1 _chemical_formula_structural FeSeBr _chemical_formula_sum 'Fe2 Se2 Br2' _cell_volume 340.61772477 _cell_formula_units_Z 2 lo…	POSCAR1489_CONTCARIBr	0.147701027	['Se', 'Br', 'Fe']	12	Fe2 Se2 Br2	1	-0.40553556
R3ER_32	# generated using pymatgen data_FePI _symmetry_space_group_name_H-M 'P 1' _cell_length_a 3.91891280 _cell_length_b 3.91866475 _cell_length_c 22.97901000 _cell_angle_alpha 90.00000000 _cell_angle_beta 90.00000000 _cell_angle_gamma 129.10717836 _symmetry_Int_Tables_number 1 _chemical_formula_structural FePI _chemical_formula_sum 'Fe2 P2 I2' _cell_volume 273.82840214 _cell_formula_units_Z 2 loop_ _s…	POSCAR1489_CONTCARSeP	-0.138468835	['I', 'Fe', 'P']	12	Fe2 P2 I2	1	-0.375950568
R3ER_33	# generated using pymatgen data_FeSiI _symmetry_space_group_name_H-M 'P 1' _cell_length_a 4.05629071 _cell_length_b 4.05642653 _cell_length_c 22.97901000 _cell_angle_alpha 90.00000000 _cell_angle_beta 90.00000000 _cell_angle_gamma 129.87857616 _symmetry_Int_Tables_number 1 _chemical_formula_structural FeSiI _chemical_formula_sum 'Fe2 Si2 I2' _cell_volume 290.15402234 _cell_formula_units_Z 2 loop_…	POSCAR1489_CONTCARSeSi	0.108266295	['Si', 'I', 'Fe']	12	Fe2 Si2 I2	1	-0.129215438
R3ER_34	# generated using pymatgen data_FeTeI _symmetry_space_group_name_H-M 'P 1' _cell_length_a 4.27222919 _cell_length_b 4.27145617 _cell_length_c 22.97901000 _cell_angle_alpha 90.00000000 _cell_angle_beta 90.00000000 _cell_angle_gamma 108.48542725 _symmetry_Int_Tables_number 1 _chemical_formula_structural FeTeI _chemical_formula_sum 'Fe2 Te2 I2' _cell_volume 397.69976924 _cell_formula_units_Z 2 loop_…	POSCAR1489_CONTCARSeTe	0.046172967	['Te', 'I', 'Fe']	12	Fe2 Te2 I2	1	-0.191308767
R3ER_35	# generated using pymatgen data_Pd4S3Br2 _symmetry_space_group_name_H-M 'P 1' _cell_length_a 3.57509497 _cell_length_b 6.06189283 _cell_length_c 21.40078800 _cell_angle_alpha 90.00000000 _cell_angle_beta 90.00000000 _cell_angle_gamma 106.98174491 _symmetry_Int_Tables_number 1 _chemical_formula_structural Pd4S3Br2 _chemical_formula_sum 'Pd4 S3 Br2' _cell_volume 443.57207588 _cell_formula_units_Z 1…	POSCAR160_CONTCARClBr	0.009941803	['Pd', 'S', 'Br']	2	Pd4 S3 Br2	1	-0.461243846
R3ER_36	# generated using pymatgen data_Pd4S3I2 _symmetry_space_group_name_H-M 'P 1' _cell_length_a 3.69755235 _cell_length_b 5.95085739 _cell_length_c 21.40078800 _cell_angle_alpha 90.00000000 _cell_angle_beta 90.00000000 _cell_angle_gamma 107.99804882 _symmetry_Int_Tables_number 1 _chemical_formula_structural Pd4S3I2 _chemical_formula_sum 'Pd4 S3 I2' _cell_volume 447.85225990 _cell_formula_units_Z 1 lo…	POSCAR160_CONTCARClI	0.007114211	['Pd', 'S', 'I']	1	Pd4 S3 I2	1	-0.423798051
R3ER_37	# generated using pymatgen data_Pd4Se2S3 _symmetry_space_group_name_H-M 'P 1' _cell_length_a 3.57120929 _cell_length_b 6.13577541 _cell_length_c 21.40078800 _cell_angle_alpha 90.00000000 _cell_angle_beta 90.00000000 _cell_angle_gamma 106.79997220 _symmetry_Int_Tables_number 1 _chemical_formula_structural Pd4Se2S3 _chemical_formula_sum 'Pd4 Se2 S3' _cell_volume 448.92262123 _cell_formula_units_Z 1…	POSCAR160_CONTCARClSe	-0.013077326	['Pd', 'Se', 'S']	1	Pd4 S3 Se2	1	-0.443989588
R3ER_38	# generated using pymatgen data_Pd4Cl2O3 _symmetry_space_group_name_H-M 'P 1' _cell_length_a 4.00437933 _cell_length_b 6.09131086 _cell_length_c 21.40078800 _cell_angle_alpha 90.00000000 _cell_angle_beta 90.00000000 _cell_angle_gamma 109.16676616 _symmetry_Int_Tables_number 1 _chemical_formula_structural Pd4Cl2O3 _chemical_formula_sum 'Pd4 Cl2 O3' _cell_volume 493.06990146 _cell_formula_units_Z 1…	POSCAR160_CONTCARSO	0.143881958	['O', 'Pd', 'Cl']	5	Pd4 O3 Cl2	1	-0.555223817
R3ER_39	# generated using pymatgen data_Pd4Se3Cl2 _symmetry_space_group_name_H-M 'P 1' _cell_length_a 3.65433508 _cell_length_b 6.31405444 _cell_length_c 21.40078800 _cell_angle_alpha 90.00000000 _cell_angle_beta 90.00000000 _cell_angle_gamma 106.12420398 _symmetry_Int_Tables_number 1 _chemical_formula_structural Pd4Se3Cl2 _chemical_formula_sum 'Pd4 Se3 Cl2' _cell_volume 474.36979651 _cell_formula_units_…	POSCAR160_CONTCARSSe	0.125287036	['Pd', 'Se', 'Cl']	2	Pd4 Se3 Cl2	1	-0.573818739
R3ER_40	# generated using pymatgen data_AgPSe3 _symmetry_space_group_name_H-M 'P 1' _cell_length_a 5.20052452 _cell_length_b 8.06648873 _cell_length_c 18.84751200 _cell_angle_alpha 90.00000000 _cell_angle_beta 90.00000000 _cell_angle_gamma 89.98578909 _symmetry_Int_Tables_number 1 _chemical_formula_structural AgPSe3 _chemical_formula_sum 'Ag2 P2 Se6' _cell_volume 790.65258526 _cell_formula_units_Z 2 loop…	POSCAR2245_CONTCARCuAg	0.079895751	['Ag', 'Se', 'P']	4	Ag2 P2 Se6	1	-0.175653107
R3ER_41	# generated using pymatgen data_BPSe3 _symmetry_space_group_name_H-M 'P 1' _cell_length_a 4.76862807 _cell_length_b 7.62618952 _cell_length_c 18.84751200 _cell_angle_alpha 90.00000000 _cell_angle_beta 90.00000000 _cell_angle_gamma 90.00092814 _symmetry_Int_Tables_number 1 _chemical_formula_structural BPSe3 _chemical_formula_sum 'B2 P2 Se6' _cell_volume 685.41731781 _cell_formula_units_Z 2 loop_ _…	POSCAR2245_CONTCARCuB	0.03754594	['B', 'Se', 'P']	4	B2 P2 Se6	1	-0.128315015
R3ER_42	# generated using pymatgen data_P2Se3 _symmetry_space_group_name_H-M 'P 1' _cell_length_a 4.95270374 _cell_length_b 10.00224889 _cell_length_c 18.84751200 _cell_angle_alpha 90.00000000 _cell_angle_beta 90.00000000 _cell_angle_gamma 90.00751813 _symmetry_Int_Tables_number 1 _chemical_formula_structural P2Se3 _chemical_formula_sum 'P4 Se6' _cell_volume 933.67134821 _cell_formula_units_Z 2 loop_ _sy…	POSCAR2245_CONTCARCuP	0.035529351	['Se', 'P']	4	P4 Se6	1	-0.130331604
R3ER_44	# generated using pymatgen data_CuAsSe3 _symmetry_space_group_name_H-M 'P 1' _cell_length_a 5.00657443 _cell_length_b 8.24788428 _cell_length_c 18.84751200 _cell_angle_alpha 90.00000000 _cell_angle_beta 90.00000000 _cell_angle_gamma 89.99966513 _symmetry_Int_Tables_number 1 _chemical_formula_structural CuAsSe3 _chemical_formula_sum 'Cu2 As2 Se6' _cell_volume 778.28249950 _cell_formula_units_Z 2 l…	POSCAR2245_CONTCARPAs	0.068448248	['Se', 'As', 'Cu']	4	Cu2 As2 Se6	1	-0.244308496
R3ER_45	# generated using pymatgen data_CuBiSe3 _symmetry_space_group_name_H-M 'P 1' _cell_length_a 5.05548977 _cell_length_b 8.42760615 _cell_length_c 18.84751200 _cell_angle_alpha 90.00000000 _cell_angle_beta 90.00000000 _cell_angle_gamma 90.00820434 _symmetry_Int_Tables_number 1 _chemical_formula_structural CuBiSe3 _chemical_formula_sum 'Cu2 Bi2 Se6' _cell_volume 803.01099452 _cell_formula_units_Z 2 l…	POSCAR2245_CONTCARPBi	0.152295405	['Se', 'Cu', 'Bi']	4	Cu2 Bi2 Se6	1	-0.170910617
R3ER_46	# generated using pymatgen data_Cu2Se3 _symmetry_space_group_name_H-M 'P 1' _cell_length_a 4.08747760 _cell_length_b 7.38701279 _cell_length_c 18.84751200 _cell_angle_alpha 90.00000000 _cell_angle_beta 90.00000000 _cell_angle_gamma 90.01065622 _symmetry_Int_Tables_number 1 _chemical_formula_structural Cu2Se3 _chemical_formula_sum 'Cu4 Se6' _cell_volume 569.08646575 _cell_formula_units_Z 2 loop_ _…	POSCAR2245_CONTCARPCu	0.083313562	['Se', 'Cu']	4	Cu4 Se6	1	-0.256317156
R3ER_47	# generated using pymatgen data_CuGeSe3 _symmetry_space_group_name_H-M 'P 1' _cell_length_a 4.58012982 _cell_length_b 7.90482340 _cell_length_c 18.84751200 _cell_angle_alpha 90.00000000 _cell_angle_beta 90.00000000 _cell_angle_gamma 86.88791610 _symmetry_Int_Tables_number 1 _chemical_formula_structural CuGeSe3 _chemical_formula_sum 'Cu2 Ge2 Se6' _cell_volume 681.37004437 _cell_formula_units_Z 2 l…	POSCAR2245_CONTCARPGe	0.044059725	['Se', 'Ge', 'Cu']	1	Cu2 Ge2 Se6	1	-0.266859022
R3ER_48	# generated using pymatgen data_CuPCl3 _symmetry_space_group_name_H-M 'P 1' _cell_length_a 5.12665023 _cell_length_b 8.82918259 _cell_length_c 18.84751200 _cell_angle_alpha 90.00000000 _cell_angle_beta 90.00000000 _cell_angle_gamma 89.76720158 _symmetry_Int_Tables_number 1 _chemical_formula_structural CuPCl3 _chemical_formula_sum 'Cu2 P2 Cl6' _cell_volume 853.10920929 _cell_formula_units_Z 2 loop…	POSCAR2245_CONTCARSeCl	0.162533026	['Cu', 'Cl', 'P']	1	Cu2 P2 Cl6	1	-0.483562356
R3ER_49	# generated using pymatgen data_CuPS3 _symmetry_space_group_name_H-M 'P 1' _cell_length_a 4.80383493 _cell_length_b 7.69983656 _cell_length_c 18.84751200 _cell_angle_alpha 90.00000000 _cell_angle_beta 90.00000000 _cell_angle_gamma 90.00973705 _symmetry_Int_Tables_number 1 _chemical_formula_structural CuPS3 _chemical_formula_sum 'Cu2 P2 S6' _cell_volume 697.14578245 _cell_formula_units_Z 2 loop_ _…	POSCAR2245_CONTCARSeS	0.191675366	['S', 'Cu', 'P']	4	Cu2 P2 S6	1	-0.226096063
R3ER_50	# generated using pymatgen data_Sc(AgO2)2 _symmetry_space_group_name_H-M 'P 1' _cell_length_a 5.64983508 _cell_length_b 3.14367319 _cell_length_c 18.17221800 _cell_angle_alpha 90.00000000 _cell_angle_beta 90.00000000 _cell_angle_gamma 90.00000000 _symmetry_Int_Tables_number 1 _chemical_formula_structural Sc(AgO2)2 _chemical_formula_sum 'Sc1 Ag2 O4' _cell_volume 322.76103577 _cell_formula_units_Z …	POSCAR2330_CONTCARCuAg	-1.028534865	['Sc', 'Ag', 'O']	10	Sc1 Ag2 O4	1	-1.302317107
R3ER_51	# generated using pymatgen data_Sc(AuO2)2 _symmetry_space_group_name_H-M 'P 1' _cell_length_a 5.74034739 _cell_length_b 3.05204055 _cell_length_c 18.17221800 _cell_angle_alpha 90.00000000 _cell_angle_beta 90.00000000 _cell_angle_gamma 90.00000000 _symmetry_Int_Tables_number 1 _chemical_formula_structural Sc(AuO2)2 _chemical_formula_sum 'Sc1 Au2 O4' _cell_volume 318.37313427 _cell_formula_units_Z …	POSCAR2330_CONTCARCuAu	-0.972602579	['Sc', 'O', 'Au']	10	Sc1 Au2 O4	1	-1.276397671
R3ER_52	# generated using pymatgen data_Sc(BO2)2 _symmetry_space_group_name_H-M 'P 1' _cell_length_a 4.89485483 _cell_length_b 2.54359937 _cell_length_c 18.17221800 _cell_angle_alpha 90.00000000 _cell_angle_beta 90.00000000 _cell_angle_gamma 90.00000000 _symmetry_Int_Tables_number 1 _chemical_formula_structural Sc(BO2)2 _chemical_formula_sum 'Sc1 B2 O4' _cell_volume 226.25410289 _cell_formula_units_Z 1 l…	POSCAR2330_CONTCARCuB	-0.015298346	['Sc', 'B', 'O']	10	Sc1 B2 O4	1	-2.602966903
R3ER_53	# generated using pymatgen data_Sc(CO2)2 _symmetry_space_group_name_H-M 'P 1' _cell_length_a 4.15414157 _cell_length_b 2.52638152 _cell_length_c 18.17221800 _cell_angle_alpha 90.00000000 _cell_angle_beta 90.00000000 _cell_angle_gamma 90.00000000 _symmetry_Int_Tables_number 1 _chemical_formula_structural Sc(CO2)2 _chemical_formula_sum 'Sc1 C2 O4' _cell_volume 190.71645601 _cell_formula_units_Z 1 l…	POSCAR2330_CONTCARCuC	-0.665684389	['Sc', 'C', 'O']	10	Sc1 C2 O4	1	-1.141671121
R3ER_54	# generated using pymatgen data_ScCd2O4 _symmetry_space_group_name_H-M 'P 1' _cell_length_a 5.37482424 _cell_length_b 3.44680160 _cell_length_c 18.17221800 _cell_angle_alpha 90.00000000 _cell_angle_beta 90.00000000 _cell_angle_gamma 90.00000000 _symmetry_Int_Tables_number 1 _chemical_formula_structural ScCd2O4 _chemical_formula_sum 'Sc1 Cd2 O4' _cell_volume 336.65765263 _cell_formula_units_Z 1 lo…	POSCAR2330_CONTCARCuCd	-0.612484221	['Sc', 'O', 'Cd']	10	Sc1 Cd2 O4	1	-1.763643556
R3ER_55	# generated using pymatgen data_Sc(CoO2)2 _symmetry_space_group_name_H-M 'P 1' _cell_length_a 5.31566369 _cell_length_b 3.18937168 _cell_length_c 18.17221800 _cell_angle_alpha 90.00000000 _cell_angle_beta 90.00000000 _cell_angle_gamma 90.00000000 _symmetry_Int_Tables_number 1 _chemical_formula_structural Sc(CoO2)2 _chemical_formula_sum 'Sc1 Co2 O4' _cell_volume 308.08501022 _cell_formula_units_Z …	POSCAR2330_CONTCARCuCo	-0.734208679	['Sc', 'O', 'Co']	10	Sc1 Co2 O4	1	-1.815632929
R3ER_56	# generated using pymatgen data_ScCr2O4 _symmetry_space_group_name_H-M 'P 1' _cell_length_a 4.93963009 _cell_length_b 3.28582717 _cell_length_c 18.17221800 _cell_angle_alpha 90.00000000 _cell_angle_beta 90.00000000 _cell_angle_gamma 90.00000000 _symmetry_Int_Tables_number 1 _chemical_formula_structural ScCr2O4 _chemical_formula_sum 'Sc1 Cr2 O4' _cell_volume 294.94910438 _cell_formula_units_Z 1 lo…	POSCAR2330_CONTCARCuCr	-0.256195472	['Sc', 'Cr', 'O']	10	Sc1 Cr2 O4	1	-2.365885339
R3ER_58	# generated using pymatgen data_Sc(GaO2)2 _symmetry_space_group_name_H-M 'P 1' _cell_length_a 5.09172860 _cell_length_b 3.29462192 _cell_length_c 18.17221800 _cell_angle_alpha 90.00000000 _cell_angle_beta 90.00000000 _cell_angle_gamma 90.00000000 _symmetry_Int_Tables_number 1 _chemical_formula_structural Sc(GaO2)2 _chemical_formula_sum 'Sc1 Ga2 O4' _cell_volume 304.84478423 _cell_formula_units_Z …	POSCAR2330_CONTCARCuGa	-0.287074137	['Sc', 'Ga', 'O']	10	Sc1 Ga2 O4	1	-2.260235593
R3ER_59	# generated using pymatgen data_Sc(GeO2)2 _symmetry_space_group_name_H-M 'P 1' _cell_length_a 4.82699678 _cell_length_b 3.08409302 _cell_length_c 18.17221800 _cell_angle_alpha 90.00000000 _cell_angle_beta 90.00000000 _cell_angle_gamma 90.00000000 _symmetry_Int_Tables_number 1 _chemical_formula_structural Sc(GeO2)2 _chemical_formula_sum 'Sc1 Ge2 O4' _cell_volume 270.52812019 _cell_formula_units_Z …	POSCAR2330_CONTCARCuGe	-0.381966133	['Sc', 'Ge', 'O']	10	Sc1 Ge2 O4	1	-2.174871847
R3ER_60	# generated using pymatgen data_Sc(HgO2)2 _symmetry_space_group_name_H-M 'P 1' _cell_length_a 5.62050765 _cell_length_b 3.33097115 _cell_length_c 18.17221800 _cell_angle_alpha 90.00000000 _cell_angle_beta 90.00000000 _cell_angle_gamma 90.00000000 _symmetry_Int_Tables_number 1 _chemical_formula_structural Sc(HgO2)2 _chemical_formula_sum 'Sc1 Hg2 O4' _cell_volume 340.21570109 _cell_formula_units_Z …	POSCAR2330_CONTCARCuHg	-0.956865381	['Sc', 'Hg', 'O']	10	Sc1 Hg2 O4	1	-1.344117361
R3ER_61	# generated using pymatgen data_ScIn2O4 _symmetry_space_group_name_H-M 'P 1' _cell_length_a 5.28290872 _cell_length_b 3.40484742 _cell_length_c 18.17221800 _cell_angle_alpha 90.00000000 _cell_angle_beta 90.00000000 _cell_angle_gamma 90.00000000 _symmetry_Int_Tables_number 1 _chemical_formula_structural ScIn2O4 _chemical_formula_sum 'Sc1 In2 O4' _cell_volume 326.87273705 _cell_formula_units_Z 1 lo…	POSCAR2330_CONTCARCuIn	-0.454872513	['Sc', 'In', 'O']	10	Sc1 In2 O4	1	-2.058708226
R3ER_62	# generated using pymatgen data_Sc(NiO2)2 _symmetry_space_group_name_H-M 'P 1' _cell_length_a 4.87166966 _cell_length_b 3.26634964 _cell_length_c 18.17221800 _cell_angle_alpha 90.00000000 _cell_angle_beta 90.00000000 _cell_angle_gamma 90.00000000 _symmetry_Int_Tables_number 1 _chemical_formula_structural Sc(NiO2)2 _chemical_formula_sum 'Sc1 Ni2 O4' _cell_volume 289.16680837 _cell_formula_units_Z …	POSCAR2330_CONTCARCuNi	-0.751014647	['Sc', 'Ni', 'O']	10	Sc1 Ni2 O4	1	-1.658510367
R3ER_63	# generated using pymatgen data_Sc(PdO2)2 _symmetry_space_group_name_H-M 'P 1' _cell_length_a 5.00791195 _cell_length_b 3.40996284 _cell_length_c 18.17221800 _cell_angle_alpha 90.00000000 _cell_angle_beta 90.00000000 _cell_angle_gamma 90.00000000 _symmetry_Int_Tables_number 1 _chemical_formula_structural Sc(PdO2)2 _chemical_formula_sum 'Sc1 Pd2 O4' _cell_volume 310.32321745 _cell_formula_units_Z …	POSCAR2330_CONTCARCuPd	-0.723980326	['Sc', 'Pd', 'O']	10	Sc1 Pd2 O4	1	-1.410963766
R3ER_64	# generated using pymatgen data_Sc(PtO2)2 _symmetry_space_group_name_H-M 'P 1' _cell_length_a 5.89207714 _cell_length_b 2.88256303 _cell_length_c 18.17221800 _cell_angle_alpha 90.00000000 _cell_angle_beta 90.00000000 _cell_angle_gamma 90.00000000 _symmetry_Int_Tables_number 1 _chemical_formula_structural Sc(PtO2)2 _chemical_formula_sum 'Sc1 Pt2 O4' _cell_volume 308.64210628 _cell_formula_units_Z …	POSCAR2330_CONTCARCuPt	-0.61266635	['Sc', 'Pt', 'O']	10	Sc1 Pt2 O4	1	-1.44976375
R3ER_65	# generated using pymatgen data_Sc(RhO2)2 _symmetry_space_group_name_H-M 'P 1' _cell_length_a 4.72644747 _cell_length_b 3.43184735 _cell_length_c 18.17221800 _cell_angle_alpha 90.00000000 _cell_angle_beta 90.00000000 _cell_angle_gamma 90.00000000 _symmetry_Int_Tables_number 1 _chemical_formula_structural Sc(RhO2)2 _chemical_formula_sum 'Sc1 Rh2 O4' _cell_volume 294.76148550 _cell_formula_units_Z …	POSCAR2330_CONTCARCuRh	-0.510684962	['Sc', 'O', 'Rh']	10	Sc1 Rh2 O4	1	-1.472212879
R3ER_66	# generated using pymatgen data_Sc(RuO2)2 _symmetry_space_group_name_H-M 'P 1' _cell_length_a 5.83968984 _cell_length_b 3.26636118 _cell_length_c 18.17221800 _cell_angle_alpha 90.00000000 _cell_angle_beta 90.00000000 _cell_angle_gamma 90.00000000 _symmetry_Int_Tables_number 1 _chemical_formula_structural Sc(RuO2)2 _chemical_formula_sum 'Sc1 Ru2 O4' _cell_volume 346.62662976 _cell_formula_units_Z …	POSCAR2330_CONTCARCuRu	-0.386995009	['Sc', 'Ru', 'O']	10	Sc1 Ru2 O4	1	-1.576541736
R3ER_68	# generated using pymatgen data_Be(CuO2)2 _symmetry_space_group_name_H-M 'P 1' _cell_length_a 4.75651947 _cell_length_b 2.80308807 _cell_length_c 18.17221800 _cell_angle_alpha 90.00000000 _cell_angle_beta 90.00000000 _cell_angle_gamma 90.00000000 _symmetry_Int_Tables_number 1 _chemical_formula_structural Be(CuO2)2 _chemical_formula_sum 'Be1 Cu2 O4' _cell_volume 242.28914618 _cell_formula_units_Z …	POSCAR2330_CONTCARScBe	-0.186642324	['O', 'Cu', 'Be']	10	Be1 Cu2 O4	1	-0.858405141
R3ER_69	# generated using pymatgen data_Mg(CuO2)2 _symmetry_space_group_name_H-M 'P 1' _cell_length_a 4.74508964 _cell_length_b 3.40494563 _cell_length_c 18.17221800 _cell_angle_alpha 90.00000000 _cell_angle_beta 90.00000000 _cell_angle_gamma 90.00000000 _symmetry_Int_Tables_number 1 _chemical_formula_structural Mg(CuO2)2 _chemical_formula_sum 'Mg1 Cu2 O4' _cell_volume 293.60438678 _cell_formula_units_Z …	POSCAR2330_CONTCARScMg	-0.381717671	['Mg', 'Cu', 'O']	10	Mg1 Cu2 O4	1	-1.053480489
R3ER_70	# generated using pymatgen data_Nb(CuO2)2 _symmetry_space_group_name_H-M 'P 1' _cell_length_a 5.37717436 _cell_length_b 3.08318879 _cell_length_c 18.17221800 _cell_angle_alpha 90.00000000 _cell_angle_beta 90.00000000 _cell_angle_gamma 90.00000000 _symmetry_Int_Tables_number 1 _chemical_formula_structural Nb(CuO2)2 _chemical_formula_sum 'Nb1 Cu2 O4' _cell_volume 301.27436164 _cell_formula_units_Z …	POSCAR2330_CONTCARScNb	-1.121931474	['O', 'Nb', 'Cu']	10	Nb1 Cu2 O4	1	-1.793694291
R3ER_72	# generated using pymatgen data_Y(CuO2)2 _symmetry_space_group_name_H-M 'P 1' _cell_length_a 4.97532067 _cell_length_b 3.43766179 _cell_length_c 18.17221800 _cell_angle_alpha 90.00000000 _cell_angle_beta 90.00000000 _cell_angle_gamma 90.00000000 _symmetry_Int_Tables_number 1 _chemical_formula_structural Y(CuO2)2 _chemical_formula_sum 'Y1 Cu2 O4' _cell_volume 310.80798102 _cell_formula_units_Z 1 l…	POSCAR2330_CONTCARScY	-0.952643762	['Y', 'Cu', 'O']	10	Y1 Cu2 O4	1	-1.62440658
R3ER_73	# generated using pymatgen data_Sc3(SeBr)2 _symmetry_space_group_name_H-M 'P 1' _cell_length_a 3.78988970 _cell_length_b 3.78988970 _cell_length_c 24.69914800 _cell_angle_alpha 90.00000000 _cell_angle_beta 90.00000000 _cell_angle_gamma 119.96767230 _symmetry_Int_Tables_number 1 _chemical_formula_structural Sc3(SeBr)2 _chemical_formula_sum 'Sc3 Se2 Br2' _cell_volume 307.33153626 _cell_formula_unit…	POSCAR2708_CONTCARIBr	0.022771077	['Sc', 'Se', 'Br']	156	Sc3 Se2 Br2	1	-1.830335637
R3ER_74	# generated using pymatgen data_Sc3(SeS)2 _symmetry_space_group_name_H-M 'P 1' _cell_length_a 3.78622967 _cell_length_b 3.78622967 _cell_length_c 24.69914800 _cell_angle_alpha 90.00000000 _cell_angle_beta 90.00000000 _cell_angle_gamma 119.99484019 _symmetry_Int_Tables_number 1 _chemical_formula_structural Sc3(SeS)2 _chemical_formula_sum 'Sc3 Se2 S2' _cell_volume 306.65432288 _cell_formula_units_Z…	POSCAR2708_CONTCARIS	-0.068230196	['Sc', 'Se', 'S']	156	Sc3 Se2 S2	1	-1.956932206
R3ER_75	# generated using pymatgen data_Ca3(SeI)2 _symmetry_space_group_name_H-M 'P 1' _cell_length_a 4.25207411 _cell_length_b 4.25207411 _cell_length_c 24.69914800 _cell_angle_alpha 90.00000000 _cell_angle_beta 90.00000000 _cell_angle_gamma 119.99934828 _symmetry_Int_Tables_number 1 _chemical_formula_structural Ca3(SeI)2 _chemical_formula_sum 'Ca3 Se2 I2' _cell_volume 386.73823112 _cell_formula_units_Z…	POSCAR2708_CONTCARScCa	-0.240063193	['Se', 'Ca', 'I']	156	Ca3 Se2 I2	1	-2.00027083
R3ER_76	# generated using pymatgen data_Mg3(SeI)2 _symmetry_space_group_name_H-M 'P 1' _cell_length_a 3.96513464 _cell_length_b 3.96513464 _cell_length_c 24.69914800 _cell_angle_alpha 90.00000000 _cell_angle_beta 90.00000000 _cell_angle_gamma 120.00015596 _symmetry_Int_Tables_number 1 _chemical_formula_structural Mg3(SeI)2 _chemical_formula_sum 'Mg3 Se2 I2' _cell_volume 336.30072101 _cell_formula_units_Z…	POSCAR2708_CONTCARScMg	-0.038323906	['Mg', 'Se', 'I']	156	Mg3 Se2 I2	1	-1.34817604
R3ER_77	# generated using pymatgen data_Sr3(SeI)2 _symmetry_space_group_name_H-M 'P 1' _cell_length_a 4.47759814 _cell_length_b 4.47759814 _cell_length_c 24.69914800 _cell_angle_alpha 90.00000000 _cell_angle_beta 90.00000000 _cell_angle_gamma 119.99991033 _symmetry_Int_Tables_number 1 _chemical_formula_structural Sr3(SeI)2 _chemical_formula_sum 'Sr3 Se2 I2' _cell_volume 428.84783704 _cell_formula_units_Z…	POSCAR2708_CONTCARScSr	-0.209523233	['Se', 'I', 'Sr']	156	Sr3 Se2 I2	1	-2.02933853
R3ER_78	# generated using pymatgen data_Ti3(SeI)2 _symmetry_space_group_name_H-M 'P 1' _cell_length_a 3.79516641 _cell_length_b 3.79516641 _cell_length_c 24.69914800 _cell_angle_alpha 90.00000000 _cell_angle_beta 90.00000000 _cell_angle_gamma 120.00747986 _symmetry_Int_Tables_number 1 _chemical_formula_structural Ti3(SeI)2 _chemical_formula_sum 'Ti3 Se2 I2' _cell_volume 308.06439827 _cell_formula_units_Z…	POSCAR2708_CONTCARScTi	0.178865294	['Ti', 'Se', 'I']	156	Ti3 Se2 I2	1	-1.125449831
R3ER_79	# generated using pymatgen data_Y3(SeI)2 _symmetry_space_group_name_H-M 'P 1' _cell_length_a 4.04142997 _cell_length_b 4.04142997 _cell_length_c 24.69914800 _cell_angle_alpha 90.00000000 _cell_angle_beta 90.00000000 _cell_angle_gamma 120.00296978 _symmetry_Int_Tables_number 1 _chemical_formula_structural Y3(SeI)2 _chemical_formula_sum 'Y3 Se2 I2' _cell_volume 349.35721978 _cell_formula_units_Z 1 …	POSCAR2708_CONTCARScY	0.014987561	['Y', 'Se', 'I']	156	Y3 Se2 I2	1	-1.791235289
R3ER_80	# generated using pymatgen data_Sc3(IN)2 _symmetry_space_group_name_H-M 'P 1' _cell_length_a 3.44928999 _cell_length_b 3.44928999 _cell_length_c 24.69914800 _cell_angle_alpha 90.00000000 _cell_angle_beta 90.00000000 _cell_angle_gamma 119.99907225 _symmetry_Int_Tables_number 1 _chemical_formula_structural Sc3(IN)2 _chemical_formula_sum 'Sc3 I2 N2' _cell_volume 254.49313985 _cell_formula_units_Z 1 …	POSCAR2708_CONTCARSeN	0.19458851	['Sc', 'I', 'N']	156	Sc3 N2 I2	1	-1.504164111
R3ER_81	# generated using pymatgen data_Sc3(PI)2 _symmetry_space_group_name_H-M 'P 1' _cell_length_a 3.85062476 _cell_length_b 3.85062476 _cell_length_c 24.69914800 _cell_angle_alpha 90.00000000 _cell_angle_beta 90.00000000 _cell_angle_gamma 119.99966612 _symmetry_Int_Tables_number 1 _chemical_formula_structural Sc3(PI)2 _chemical_formula_sum 'Sc3 P2 I2' _cell_volume 317.15857904 _cell_formula_units_Z 1 …	POSCAR2708_CONTCARSeP	-0.207123084	['Sc', 'I', 'P']	156	Sc3 P2 I2	1	-1.611910831
R3ER_82	# generated using pymatgen data_Sc3(SI)2 _symmetry_space_group_name_H-M 'P 1' _cell_length_a 3.78279206 _cell_length_b 3.78279206 _cell_length_c 24.69914800 _cell_angle_alpha 90.00000000 _cell_angle_beta 90.00000000 _cell_angle_gamma 120.00096538 _symmetry_Int_Tables_number 1 _chemical_formula_structural Sc3(SI)2 _chemical_formula_sum 'Sc3 S2 I2' _cell_volume 306.07884793 _cell_formula_units_Z 1 …	POSCAR2708_CONTCARSeS	0.11430915	['Sc', 'S', 'I']	156	Sc3 S2 I2	1	-1.77439286
R3ER_83	# generated using pymatgen data_Sc3(TeI)2 _symmetry_space_group_name_H-M 'P 1' _cell_length_a 4.08839782 _cell_length_b 4.08839782 _cell_length_c 24.69914800 _cell_angle_alpha 90.00000000 _cell_angle_beta 90.00000000 _cell_angle_gamma 119.98103366 _symmetry_Int_Tables_number 1 _chemical_formula_structural Sc3(TeI)2 _chemical_formula_sum 'Sc3 Te2 I2' _cell_volume 357.60359012 _cell_formula_units_Z…	POSCAR2708_CONTCARSeTe	0.014942073	['Sc', 'Te', 'I']	156	Sc3 Te2 I2	1	-1.389845674
R3ER_84	# generated using pymatgen data_Ni2SeCl2 _symmetry_space_group_name_H-M 'P 1' _cell_length_a 3.39102966 _cell_length_b 3.59020851 _cell_length_c 20.71197800 _cell_angle_alpha 90.00000000 _cell_angle_beta 90.00000000 _cell_angle_gamma 90.16545287 _symmetry_Int_Tables_number 1 _chemical_formula_structural Ni2SeCl2 _chemical_formula_sum 'Ni2 Se1 Cl2' _cell_volume 252.15699834 _cell_formula_units_Z 1…	POSCAR2795_CONTCARBrCl	0.173605236	['Ni', 'Se', 'Cl']	6	Ni2 Se1 Cl2	1	-0.562163474
R3ER_86	# generated using pymatgen data_Au2SeBr2 _symmetry_space_group_name_H-M 'P 1' _cell_length_a 3.77319690 _cell_length_b 3.79529922 _cell_length_c 20.71197800 _cell_angle_alpha 90.00000000 _cell_angle_beta 90.00000000 _cell_angle_gamma 90.31784155 _symmetry_Int_Tables_number 1 _chemical_formula_structural Au2SeBr2 _chemical_formula_sum 'Au2 Se1 Br2' _cell_volume 296.59947904 _cell_formula_units_Z 1…	POSCAR2795_CONTCARNiAu	0.087598434	['Se', 'Br', 'Au']	6	Au2 Se1 Br2	1	-0.29395224
R3ER_89	# generated using pymatgen data_Tc2SeBr2 _symmetry_space_group_name_H-M 'P 1' _cell_length_a 3.25910841 _cell_length_b 3.13736085 _cell_length_c 20.71197800 _cell_angle_alpha 90.00000000 _cell_angle_beta 90.00000000 _cell_angle_gamma 89.99817721 _symmetry_Int_Tables_number 1 _chemical_formula_structural Tc2SeBr2 _chemical_formula_sum 'Tc2 Se1 Br2' _cell_volume 211.77995684 _cell_formula_units_Z 1…	POSCAR2795_CONTCARNiTc	-0.085096449	['Tc', 'Se', 'Br']	6	Tc2 Se1 Br2	1	-0.14712287
R3ER_90	# generated using pymatgen data_Ni2PBr2 _symmetry_space_group_name_H-M 'P 1' _cell_length_a 3.58667346 _cell_length_b 3.57588717 _cell_length_c 20.71197800 _cell_angle_alpha 90.00000000 _cell_angle_beta 90.00000000 _cell_angle_gamma 90.55507441 _symmetry_Int_Tables_number 1 _chemical_formula_structural Ni2PBr2 _chemical_formula_sum 'Ni2 P1 Br2' _cell_volume 265.62982839 _cell_formula_units_Z 1 lo…	POSCAR2795_CONTCARSeP	0.117450067	['Ni', 'Br', 'P']	6	Ni2 P1 Br2	1	-0.34296731
R3ER_93	# generated using pymatgen data_Co2NiSe3S _symmetry_space_group_name_H-M 'P 1' _cell_length_a 3.56824355 _cell_length_b 3.56824355 _cell_length_c 24.21888000 _cell_angle_alpha 90.00000000 _cell_angle_beta 90.00000000 _cell_angle_gamma 60.04994780 _symmetry_Int_Tables_number 1 _chemical_formula_structural Co2NiSe3S _chemical_formula_sum 'Co2 Ni1 Se3 S1' _cell_volume 267.18497340 _cell_formula_unit…	POSCAR3735_CONTCARGaCo	0.07144578	['Ni', 'Se', 'S', 'Co']	8	Co2 Ni1 Se3 S1	1	-0.452477907
R3ER_94	# generated using pymatgen data_Cu2NiSe3S _symmetry_space_group_name_H-M 'P 1' _cell_length_a 3.66813151 _cell_length_b 3.66813151 _cell_length_c 24.21888000 _cell_angle_alpha 90.00000000 _cell_angle_beta 90.00000000 _cell_angle_gamma 60.07982803 _symmetry_Int_Tables_number 1 _chemical_formula_structural Cu2NiSe3S _chemical_formula_sum 'Cu2 Ni1 Se3 S1' _cell_volume 282.43809101 _cell_formula_unit…	POSCAR3735_CONTCARGaCu	0.107458489	['Ni', 'Se', 'Cu', 'S']	8	Cu2 Ni1 Se3 S1	1	-0.373494009
R3ER_95	# generated using pymatgen data_In2NiSe3S _symmetry_space_group_name_H-M 'P 1' _cell_length_a 3.87605554 _cell_length_b 3.87605554 _cell_length_c 24.21888000 _cell_angle_alpha 90.00000000 _cell_angle_beta 90.00000000 _cell_angle_gamma 60.08999915 _symmetry_Int_Tables_number 1 _chemical_formula_structural In2NiSe3S _chemical_formula_sum 'In2 Ni1 Se3 S1' _cell_volume 315.39718560 _cell_formula_unit…	POSCAR3735_CONTCARGaIn	0.077348397	['In', 'Se', 'S', 'Ni']	8	In2 Ni1 Se3 S1	1	-0.561656747
R3ER_96	# generated using pymatgen data_Tl2NiSe3S _symmetry_space_group_name_H-M 'P 1' _cell_length_a 3.91473394 _cell_length_b 3.91473394 _cell_length_c 24.21888000 _cell_angle_alpha 90.00000000 _cell_angle_beta 90.00000000 _cell_angle_gamma 60.07796759 _symmetry_Int_Tables_number 1 _chemical_formula_structural Tl2NiSe3S _chemical_formula_sum 'Tl2 Ni1 Se3 S1' _cell_volume 321.68429493 _cell_formula_unit…	POSCAR3735_CONTCARGaTl	0.17695884	['Tl', 'Ni', 'Se', 'S']	8	Tl2 Ni1 Se3 S1	1	-0.306194353
R3ER_97	# generated using pymatgen data_Ga2AgSe3S _symmetry_space_group_name_H-M 'P 1' _cell_length_a 3.81639130 _cell_length_b 3.81639130 _cell_length_c 24.21888000 _cell_angle_alpha 90.00000000 _cell_angle_beta 90.00000000 _cell_angle_gamma 59.98583696 _symmetry_Int_Tables_number 1 _chemical_formula_structural Ga2AgSe3S _chemical_formula_sum 'Ga2 Ag1 Se3 S1' _cell_volume 305.44180835 _cell_formula_unit…	POSCAR3735_CONTCARNiAg	0.145516993	['Ag', 'Se', 'Ga', 'S']	8	Ga2 Ag1 Se3 S1	1	-0.584786714
R3ER_98	# generated using pymatgen data_Ga2AuSe3S _symmetry_space_group_name_H-M 'P 1' _cell_length_a 3.83801916 _cell_length_b 3.83801916 _cell_length_c 24.21888000 _cell_angle_alpha 90.00000000 _cell_angle_beta 90.00000000 _cell_angle_gamma 60.06164168 _symmetry_Int_Tables_number 1 _chemical_formula_structural Ga2AuSe3S _chemical_formula_sum 'Ga2 Au1 Se3 S1' _cell_volume 309.14938601 _cell_formula_unit…	POSCAR3735_CONTCARNiAu	0.18938422	['Se', 'Ga', 'S', 'Au']	8	Ga2 Au1 Se3 S1	1	-0.540919487
R3ER_99	# generated using pymatgen data_Ga2CoSe3S _symmetry_space_group_name_H-M 'P 1' _cell_length_a 3.71211514 _cell_length_b 3.71211514 _cell_length_c 24.21888000 _cell_angle_alpha 90.00000000 _cell_angle_beta 90.00000000 _cell_angle_gamma 60.04352184 _symmetry_Int_Tables_number 1 _chemical_formula_structural Ga2CoSe3S _chemical_formula_sum 'Ga2 Co1 Se3 S1' _cell_volume 289.14644578 _cell_formula_unit…	POSCAR3735_CONTCARNiCo	0.09717831	['Se', 'Ga', 'S', 'Co']	8	Ga2 Co1 Se3 S1	1	-0.633125397
R3ER_100	# generated using pymatgen data_CrGa2Se3S _symmetry_space_group_name_H-M 'P 1' _cell_length_a 3.81702772 _cell_length_b 3.81702772 _cell_length_c 24.21888000 _cell_angle_alpha 90.00000000 _cell_angle_beta 90.00000000 _cell_angle_gamma 60.08824970 _symmetry_Int_Tables_number 1 _chemical_formula_structural CrGa2Se3S _chemical_formula_sum 'Cr1 Ga2 Se3 S1' _cell_volume 305.85869438 _cell_formula_unit…	POSCAR3735_CONTCARNiCr	0.130505392	['Cr', 'Se', 'Ga', 'S']	8	Ga2 Cr1 Se3 S1	1	-0.72183962
R3ER_101	# generated using pymatgen data_Ga2CuSe3S _symmetry_space_group_name_H-M 'P 1' _cell_length_a 3.74827046 _cell_length_b 3.74827046 _cell_length_c 24.21888000 _cell_angle_alpha 90.00000000 _cell_angle_beta 90.00000000 _cell_angle_gamma 60.07714720 _symmetry_Int_Tables_number 1 _chemical_formula_structural Ga2CuSe3S _chemical_formula_sum 'Ga2 Cu1 Se3 S1' _cell_volume 294.90600543 _cell_formula_unit…	POSCAR3735_CONTCARNiCu	0.104106799	['Cu', 'Se', 'Ga', 'S']	8	Ga2 Cu1 Se3 S1	1	-0.626196909
R3ER_102	# generated using pymatgen data_Ga2FeSe3S _symmetry_space_group_name_H-M 'P 1' _cell_length_a 3.71082970 _cell_length_b 3.71082970 _cell_length_c 24.21888000 _cell_angle_alpha 90.00000000 _cell_angle_beta 90.00000000 _cell_angle_gamma 60.00977145 _symmetry_Int_Tables_number 1 _chemical_formula_structural Ga2FeSe3S _chemical_formula_sum 'Ga2 Fe1 Se3 S1' _cell_volume 288.84808251 _cell_formula_unit…	POSCAR3735_CONTCARNiFe	0.116865809	['Se', 'Ga', 'S', 'Fe']	8	Ga2 Fe1 Se3 S1	1	-0.613437899
R3ER_103	# generated using pymatgen data_Ga2GeSe3S _symmetry_space_group_name_H-M 'P 1' _cell_length_a 3.84587872 _cell_length_b 3.84587872 _cell_length_c 24.21888000 _cell_angle_alpha 90.00000000 _cell_angle_beta 90.00000000 _cell_angle_gamma 59.99789000 _symmetry_Int_Tables_number 1 _chemical_formula_structural Ga2GeSe3S _chemical_formula_sum 'Ga2 Ge1 Se3 S1' _cell_volume 310.21773507 _cell_formula_unit…	POSCAR3735_CONTCARNiGe	0.158192036	['Se', 'Ge', 'Ga', 'S']	8	Ga2 Ge1 Se3 S1	1	-0.572111671
R3ER_104	# generated using pymatgen data_InGa2Se3S _symmetry_space_group_name_H-M 'P 1' _cell_length_a 3.99266057 _cell_length_b 3.99266057 _cell_length_c 24.21888000 _cell_angle_alpha 90.00000000 _cell_angle_beta 90.00000000 _cell_angle_gamma 60.40752535 _symmetry_Int_Tables_number 1 _chemical_formula_structural InGa2Se3S _chemical_formula_sum 'In1 Ga2 Se3 S1' _cell_volume 335.72083091 _cell_formula_unit…	POSCAR3735_CONTCARNiIn	0.13162402	['In', 'Se', 'Ga', 'S']	8	Ga2 In1 Se3 S1	1	-0.598679687
R3ER_105	# generated using pymatgen data_Ga2IrSe3S _symmetry_space_group_name_H-M 'P 1' _cell_length_a 3.85835383 _cell_length_b 3.85835383 _cell_length_c 24.21888000 _cell_angle_alpha 90.00000000 _cell_angle_beta 90.00000000 _cell_angle_gamma 60.10434465 _symmetry_Int_Tables_number 1 _chemical_formula_structural Ga2IrSe3S _chemical_formula_sum 'Ga2 Ir1 Se3 S1' _cell_volume 312.56796765 _cell_formula_unit…	POSCAR3735_CONTCARNiIr	0.12891283	['Se', 'Ga', 'S', 'Ir']	8	Ga2 Ir1 Se3 S1	1	-0.601390877
R3ER_106	# generated using pymatgen data_MnGa2Se3S _symmetry_space_group_name_H-M 'P 1' _cell_length_a 3.82397834 _cell_length_b 3.82397834 _cell_length_c 24.21888000 _cell_angle_alpha 90.00000000 _cell_angle_beta 90.00000000 _cell_angle_gamma 60.08160208 _symmetry_Int_Tables_number 1 _chemical_formula_structural MnGa2Se3S _chemical_formula_sum 'Mn1 Ga2 Se3 S1' _cell_volume 306.95312343 _cell_formula_unit…	POSCAR3735_CONTCARNiMn	0.019775602	['Mn', 'Se', 'Ga', 'S']	8	Ga2 Mn1 Se3 S1	1	-0.710528106
R3ER_107	# generated using pymatgen data_Ga2PdSe3S _symmetry_space_group_name_H-M 'P 1' _cell_length_a 3.80054186 _cell_length_b 3.80054186 _cell_length_c 24.21888000 _cell_angle_alpha 90.00000000 _cell_angle_beta 90.00000000 _cell_angle_gamma 60.10484406 _symmetry_Int_Tables_number 1 _chemical_formula_structural Ga2PdSe3S _chemical_formula_sum 'Ga2 Pd1 Se3 S1' _cell_volume 303.27288440 _cell_formula_unit…	POSCAR3735_CONTCARNiPd	0.056315029	['Pd', 'Se', 'Ga', 'S']	8	Ga2 Pd1 Se3 S1	1	-0.673988679
R3ER_108	# generated using pymatgen data_Ga2PtSe3S _symmetry_space_group_name_H-M 'P 1' _cell_length_a 3.82605614 _cell_length_b 3.82605614 _cell_length_c 24.21888000 _cell_angle_alpha 90.00000000 _cell_angle_beta 90.00000000 _cell_angle_gamma 60.11397165 _symmetry_Int_Tables_number 1 _chemical_formula_structural Ga2PtSe3S _chemical_formula_sum 'Ga2 Pt1 Se3 S1' _cell_volume 307.38663934 _cell_formula_unit…	POSCAR3735_CONTCARNiPt	0.082949806	['Pt', 'Se', 'Ga', 'S']	8	Ga2 Pt1 Se3 S1	1	-0.647353901
R3ER_109	# generated using pymatgen data_Ga2RhSe3S _symmetry_space_group_name_H-M 'P 1' _cell_length_a 3.81083241 _cell_length_b 3.81083241 _cell_length_c 24.21888000 _cell_angle_alpha 90.00000000 _cell_angle_beta 90.00000000 _cell_angle_gamma 60.07362300 _symmetry_Int_Tables_number 1 _chemical_formula_structural Ga2RhSe3S _chemical_formula_sum 'Ga2 Rh1 Se3 S1' _cell_volume 304.82185423 _cell_formula_unit…	POSCAR3735_CONTCARNiRh	0.036875115	['Se', 'Ga', 'S', 'Rh']	8	Ga2 Rh1 Se3 S1	1	-0.693428593
R3ER_110	# generated using pymatgen data_Ga2TcSe3S _symmetry_space_group_name_H-M 'P 1' _cell_length_a 3.73130037 _cell_length_b 3.73130037 _cell_length_c 24.21888000 _cell_angle_alpha 90.00000000 _cell_angle_beta 90.00000000 _cell_angle_gamma 62.62857738 _symmetry_Int_Tables_number 1 _chemical_formula_structural Ga2TcSe3S _chemical_formula_sum 'Ga2 Tc1 Se3 S1' _cell_volume 299.43968497 _cell_formula_unit…	POSCAR3735_CONTCARNiTc	0.164424769	['Tc', 'Se', 'Ga', 'S']	8	Ga2 Tc1 Se3 S1	1	-0.565878939
R3ER_111	# generated using pymatgen data_Ga2NiSe4 _symmetry_space_group_name_H-M 'P 1' _cell_length_a 3.77710844 _cell_length_b 3.77710844 _cell_length_c 24.21888000 _cell_angle_alpha 90.00000000 _cell_angle_beta 90.00000000 _cell_angle_gamma 60.04996438 _symmetry_Int_Tables_number 1 _chemical_formula_structural Ga2NiSe4 _chemical_formula_sum 'Ga2 Ni1 Se4' _cell_volume 299.37948055 _cell_formula_units_Z 1…	POSCAR3735_CONTCARSSe	0.049697311	['Ni', 'Se', 'Ga']	8	Ga2 Ni1 Se4	1	-0.639211971
R3ER_115	# generated using pymatgen data_MnSI _symmetry_space_group_name_H-M 'P 1' _cell_length_a 4.09547482 _cell_length_b 4.09547482 _cell_length_c 22.83616800 _cell_angle_alpha 90.00000000 _cell_angle_beta 90.00000000 _cell_angle_gamma 59.96862753 _symmetry_Int_Tables_number 1 _chemical_formula_structural MnSI _chemical_formula_sum 'Mn2 S2 I2' _cell_volume 331.60800134 _cell_formula_units_Z 2 loop_ _sy…	POSCAR3813_CONTCARSeS	0.059797923	['Mn', 'S', 'I']	12	Mn2 S2 I2	1	-0.598936057
R3ER_116	# generated using pymatgen data_Mn(AlS2)2 _symmetry_space_group_name_H-M 'P 1' _cell_length_a 3.66728393 _cell_length_b 3.66694782 _cell_length_c 23.85314100 _cell_angle_alpha 90.00000000 _cell_angle_beta 90.00000000 _cell_angle_gamma 120.01143951 _symmetry_Int_Tables_number 1 _chemical_formula_structural Mn(AlS2)2 _chemical_formula_sum 'Mn1 Al2 S4' _cell_volume 277.76364301 _cell_formula_units_Z…	POSCAR4657_CONTCARGaAl	0.121789454	['Mn', 'S', 'Al']	8	Mn1 Al2 S4	1	-1.09849119
R3ER_118	# generated using pymatgen data_Mn(CoS2)2 _symmetry_space_group_name_H-M 'P 1' _cell_length_a 3.30497273 _cell_length_b 3.30369882 _cell_length_c 23.85314100 _cell_angle_alpha 90.00000000 _cell_angle_beta 90.00000000 _cell_angle_gamma 119.91841690 _symmetry_Int_Tables_number 1 _chemical_formula_structural Mn(CoS2)2 _chemical_formula_sum 'Mn1 Co2 S4' _cell_volume 225.73607855 _cell_formula_units_Z…	POSCAR4657_CONTCARGaCo	0.055700081	['Mn', 'S', 'Co']	8	Mn1 Co2 S4	1	-0.603033899
R3ER_119	# generated using pymatgen data_Mn(InS2)2 _symmetry_space_group_name_H-M 'P 1' _cell_length_a 3.88297713 _cell_length_b 3.88293609 _cell_length_c 23.85314100 _cell_angle_alpha 90.00000000 _cell_angle_beta 90.00000000 _cell_angle_gamma 120.05676721 _symmetry_Int_Tables_number 1 _chemical_formula_structural Mn(InS2)2 _chemical_formula_sum 'Mn1 In2 S4' _cell_volume 311.28096981 _cell_formula_units_Z…	POSCAR4657_CONTCARGaIn	-0.057800985	['In', 'Mn', 'S']	8	Mn1 In2 S4	1	-0.696806129
R3ER_120	# generated using pymatgen data_Mn(ZnS2)2 _symmetry_space_group_name_H-M 'P 1' _cell_length_a 3.60892000 _cell_length_b 3.60929343 _cell_length_c 23.85314100 _cell_angle_alpha 90.00000000 _cell_angle_beta 90.00000000 _cell_angle_gamma 119.99670512 _symmetry_Int_Tables_number 1 _chemical_formula_structural Mn(ZnS2)2 _chemical_formula_sum 'Mn1 Zn2 S4' _cell_volume 269.08536038 _cell_formula_units_Z…	POSCAR4657_CONTCARGaZn	0.126539471	['Mn', 'S', 'Zn']	8	Mn1 Zn2 S4	1	-0.671924861
R3ER_127	# generated using pymatgen data_Ga2RhS4 _symmetry_space_group_name_H-M 'P 1' _cell_length_a 3.67981002 _cell_length_b 3.67558878 _cell_length_c 23.85314100 _cell_angle_alpha 90.00000000 _cell_angle_beta 90.00000000 _cell_angle_gamma 120.19445049 _symmetry_Int_Tables_number 1 _chemical_formula_structural Ga2RhS4 _chemical_formula_sum 'Ga2 Rh1 S4' _cell_volume 278.85229282 _cell_formula_units_Z 1 l…	POSCAR4657_CONTCARMnRh	-0.00195038	['S', 'Ga', 'Rh']	8	Rh1 Ga2 S4	1	-0.732254087
R3ER_128	# generated using pymatgen data_Ga2RuS4 _symmetry_space_group_name_H-M 'P 1' _cell_length_a 3.66614374 _cell_length_b 3.66628445 _cell_length_c 23.85314100 _cell_angle_alpha 90.00000000 _cell_angle_beta 90.00000000 _cell_angle_gamma 119.97606195 _symmetry_Int_Tables_number 1 _chemical_formula_structural Ga2RuS4 _chemical_formula_sum 'Ga2 Ru1 S4' _cell_volume 277.72601387 _cell_formula_units_Z 1 l…	POSCAR4657_CONTCARMnRu	-0.029074773	['Ru', 'S', 'Ga']	8	Ru1 Ga2 S4	1	-0.75937848
R3ER_129	# generated using pymatgen data_Ga2TcS4 _symmetry_space_group_name_H-M 'P 1' _cell_length_a 3.59464315 _cell_length_b 3.59939801 _cell_length_c 23.85314100 _cell_angle_alpha 90.00000000 _cell_angle_beta 90.00000000 _cell_angle_gamma 117.42596747 _symmetry_Int_Tables_number 1 _chemical_formula_structural Ga2TcS4 _chemical_formula_sum 'Ga2 Tc1 S4' _cell_volume 273.93770548 _cell_formula_units_Z 1 l…	POSCAR4657_CONTCARMnTc	0.057352659	['Tc', 'S', 'Ga']	8	Tc1 Ga2 S4	1	-0.672951049
R3ER_130	# generated using pymatgen data_Mn(GaAs2)2 _symmetry_space_group_name_H-M 'P 1' _cell_length_a 3.76426919 _cell_length_b 3.76419127 _cell_length_c 23.85314100 _cell_angle_alpha 90.00000000 _cell_angle_beta 90.00000000 _cell_angle_gamma 119.72233396 _symmetry_Int_Tables_number 1 _chemical_formula_structural Mn(GaAs2)2 _chemical_formula_sum 'Mn1 Ga2 As4' _cell_volume 293.51946632 _cell_formula_unit…	POSCAR4657_CONTCARSAs	-0.050545326	['Mn', 'As', 'Ga']	8	Mn1 Ga2 As4	1	-0.145406656
R3ER_131	# generated using pymatgen data_Mn(GaO2)2 _symmetry_space_group_name_H-M 'P 1' _cell_length_a 3.17442248 _cell_length_b 3.17403635 _cell_length_c 23.85314100 _cell_angle_alpha 90.00000000 _cell_angle_beta 90.00000000 _cell_angle_gamma 120.39290618 _symmetry_Int_Tables_number 1 _chemical_formula_structural Mn(GaO2)2 _chemical_formula_sum 'Mn1 Ga2 O4' _cell_volume 207.30974879 _cell_formula_units_Z…	POSCAR4657_CONTCARSO	0.060673543	['O', 'Mn', 'Ga']	8	Mn1 Ga2 O4	1	-1.912487913
R3ER_132	# generated using pymatgen data_Mn(GaP2)2 _symmetry_space_group_name_H-M 'P 1' _cell_length_a 3.60177336 _cell_length_b 3.59609927 _cell_length_c 23.85314100 _cell_angle_alpha 90.00000000 _cell_angle_beta 90.00000000 _cell_angle_gamma 119.88810408 _symmetry_Int_Tables_number 1 _chemical_formula_structural Mn(GaP2)2 _chemical_formula_sum 'Mn1 Ga2 P4' _cell_volume 267.86306922 _cell_formula_units_Z…	POSCAR4657_CONTCARSP	-0.042597184	['Mn', 'Ga', 'P']	8	Mn1 Ga2 P4	1	-0.115098611
R3ER_133	# generated using pymatgen data_Mn(GaSe2)2 _symmetry_space_group_name_H-M 'P 1' _cell_length_a 3.88280705 _cell_length_b 3.88280548 _cell_length_c 23.85314100 _cell_angle_alpha 90.00000000 _cell_angle_beta 90.00000000 _cell_angle_gamma 120.02382243 _symmetry_Int_Tables_number 1 _chemical_formula_structural Mn(GaSe2)2 _chemical_formula_sum 'Mn1 Ga2 Se4' _cell_volume 311.36037949 _cell_formula_unit…	POSCAR4657_CONTCARSSe	-0.027653962	['Mn', 'Se', 'Ga']	8	Mn1 Ga2 Se4	1	-0.716563244
R3ER_134	# generated using pymatgen data_Mn(GaTe2)2 _symmetry_space_group_name_H-M 'P 1' _cell_length_a 4.16757053 _cell_length_b 4.16287840 _cell_length_c 23.85314100 _cell_angle_alpha 90.00000000 _cell_angle_beta 90.00000000 _cell_angle_gamma 120.08013346 _symmetry_Int_Tables_number 1 _chemical_formula_structural Mn(GaTe2)2 _chemical_formula_sum 'Mn1 Ga2 Te4' _cell_volume 358.09778972 _cell_formula_unit…	POSCAR4657_CONTCARSTe	0.01887479	['Mn', 'Ga', 'Te']	1	Mn1 Ga2 Te4	1	-0.44118026
R3ER_135	# generated using pymatgen data_Co3PtS3Br2 _symmetry_space_group_name_H-M 'P 1' _cell_length_a 3.34752276 _cell_length_b 6.37379819 _cell_length_c 22.25900700 _cell_angle_alpha 90.00000000 _cell_angle_beta 90.00000000 _cell_angle_gamma 105.29272345 _symmetry_Int_Tables_number 1 _chemical_formula_structural Co3PtS3Br2 _chemical_formula_sum 'Co3 Pt1 S3 Br2' _cell_volume 458.11108799 _cell_formula_u…	POSCAR5957_CONTCARAgCo	0.147008937	['S', 'Pt', 'Br', 'Co']	1	Co3 Pt1 S3 Br2	1	-0.389266774
R3ER_136	# generated using pymatgen data_Cu3PtS3Br2 _symmetry_space_group_name_H-M 'P 1' _cell_length_a 3.57427144 _cell_length_b 5.94091822 _cell_length_c 22.25900700 _cell_angle_alpha 90.00000000 _cell_angle_beta 90.00000000 _cell_angle_gamma 107.40327058 _symmetry_Int_Tables_number 1 _chemical_formula_structural Cu3PtS3Br2 _chemical_formula_sum 'Cu3 Pt1 S3 Br2' _cell_volume 451.02112945 _cell_formula_u…	POSCAR5957_CONTCARAgCu	0.165234488	['Pt', 'S', 'Cu', 'Br']	1	Cu3 Pt1 S3 Br2	1	-0.449999312
R3ER_137	# generated using pymatgen data_Ni3PtS3Br2 _symmetry_space_group_name_H-M 'P 1' _cell_length_a 3.45662735 _cell_length_b 5.81837459 _cell_length_c 22.25900700 _cell_angle_alpha 90.00000000 _cell_angle_beta 90.00000000 _cell_angle_gamma 107.32422848 _symmetry_Int_Tables_number 1 _chemical_formula_structural Ni3PtS3Br2 _chemical_formula_sum 'Ni3 Pt1 S3 Br2' _cell_volume 427.36343641 _cell_formula_u…	POSCAR5957_CONTCARAgNi	0.060541937	['Ni', 'Pt', 'Br', 'S']	1	Ni3 Pt1 S3 Br2	1	-0.39987544
R3ER_138	# generated using pymatgen data_Pd3PtS3Br2 _symmetry_space_group_name_H-M 'P 1' _cell_length_a 3.59046581 _cell_length_b 6.02740889 _cell_length_c 22.25900700 _cell_angle_alpha 90.00000000 _cell_angle_beta 90.00000000 _cell_angle_gamma 106.97700018 _symmetry_Int_Tables_number 1 _chemical_formula_structural Pd3PtS3Br2 _chemical_formula_sum 'Pd3 Pt1 S3 Br2' _cell_volume 460.71973175 _cell_formula_u…	POSCAR5957_CONTCARAgPd	0.152174577	['Pd', 'Pt', 'Br', 'S']	1	Pd3 Pt1 S3 Br2	1	-0.463059223
R3ER_139	# generated using pymatgen data_CoAg3S3Br2 _symmetry_space_group_name_H-M 'P 1' _cell_length_a 3.56021418 _cell_length_b 6.20215594 _cell_length_c 22.25900700 _cell_angle_alpha 90.00000000 _cell_angle_beta 90.00000000 _cell_angle_gamma 111.81328795 _symmetry_Int_Tables_number 1 _chemical_formula_structural CoAg3S3Br2 _chemical_formula_sum 'Co1 Ag3 S3 Br2' _cell_volume 456.30956555 _cell_formula_u…	POSCAR5957_CONTCARPtCo	0.178327958	['Ag', 'S', 'Br', 'Co']	1	Ag3 Co1 S3 Br2	1	-0.357947753
R3ER_140	# generated using pymatgen data_NiAg3S3Br2 _symmetry_space_group_name_H-M 'P 1' _cell_length_a 3.61325700 _cell_length_b 6.04562688 _cell_length_c 22.25900700 _cell_angle_alpha 90.00000000 _cell_angle_beta 90.00000000 _cell_angle_gamma 108.38282419 _symmetry_Int_Tables_number 1 _chemical_formula_structural NiAg3S3Br2 _chemical_formula_sum 'Ni1 Ag3 S3 Br2' _cell_volume 461.42246325 _cell_formula_u…	POSCAR5957_CONTCARPtNi	0.125500992	['Ag', 'Ni', 'S', 'Br']	1	Ag3 Ni1 S3 Br2	1	-0.334916384
R3ER_141	# generated using pymatgen data_Ag3PdS3Br2 _symmetry_space_group_name_H-M 'P 1' _cell_length_a 3.68216879 _cell_length_b 6.19609939 _cell_length_c 22.25900700 _cell_angle_alpha 90.00000000 _cell_angle_beta 90.00000000 _cell_angle_gamma 107.21827029 _symmetry_Int_Tables_number 1 _chemical_formula_structural Ag3PdS3Br2 _chemical_formula_sum 'Ag3 Pd1 S3 Br2' _cell_volume 485.08171211 _cell_formula_u…	POSCAR5957_CONTCARPtPd	0.111338491	['Ag', 'Pd', 'S', 'Br']	1	Ag3 Pd1 S3 Br2	1	-0.359847158
R3ER_142	# generated using pymatgen data_TcAg3S3Br2 _symmetry_space_group_name_H-M 'P 1' _cell_length_a 3.57292575 _cell_length_b 6.27949034 _cell_length_c 22.25900700 _cell_angle_alpha 90.00000000 _cell_angle_beta 90.00000000 _cell_angle_gamma 106.51677577 _symmetry_Int_Tables_number 1 _chemical_formula_structural TcAg3S3Br2 _chemical_formula_sum 'Tc1 Ag3 S3 Br2' _cell_volume 478.79923926 _cell_formula_u…	POSCAR5957_CONTCARPtTc	0.164427443	['Ag', 'S', 'Tc', 'Br']	1	Ag3 Tc1 S3 Br2	1	-0.374520293
R3ER_143	# generated using pymatgen data_Ag3As3PtBr2 _symmetry_space_group_name_H-M 'P 1' _cell_length_a 3.75503207 _cell_length_b 6.12946572 _cell_length_c 22.25900700 _cell_angle_alpha 90.00000000 _cell_angle_beta 90.00000000 _cell_angle_gamma 106.06006605 _symmetry_Int_Tables_number 1 _chemical_formula_structural Ag3As3PtBr2 _chemical_formula_sum 'Ag3 As3 Pt1 Br2' _cell_volume 492.32612578 _cell_formul…	POSCAR5957_CONTCARSAs	0.193590925	['Ag', 'Br', 'As', 'Pt']	1	Ag3 Pt1 As3 Br2	1	-0.374535863
R3ER_144	# generated using pymatgen data_Ag3PtBr2Cl3 _symmetry_space_group_name_H-M 'P 1' _cell_length_a 4.10503493 _cell_length_b 6.85657456 _cell_length_c 22.25900700 _cell_angle_alpha 90.00000000 _cell_angle_beta 90.00000000 _cell_angle_gamma 110.23742387 _symmetry_Int_Tables_number 1 _chemical_formula_structural Ag3PtBr2Cl3 _chemical_formula_sum 'Ag3 Pt1 Br2 Cl3' _cell_volume 587.83632507 _cell_formul…	POSCAR5957_CONTCARSCl	0.098047911	['Ag', 'Br', 'Pt', 'Cl']	1	Ag3 Pt1 Cl3 Br2	1	-0.587728372
R3ER_145	# generated using pymatgen data_InCoNiS4 _symmetry_space_group_name_H-M 'P 1' _cell_length_a 3.60129934 _cell_length_b 3.60129988 _cell_length_c 24.42126100 _cell_angle_alpha 90.00000000 _cell_angle_beta 90.00000000 _cell_angle_gamma 119.99999504 _symmetry_Int_Tables_number 1 _chemical_formula_structural InCoNiS4 _chemical_formula_sum 'In1 Co1 Ni1 S4' _cell_volume 274.29459353 _cell_formula_units…	POSCAR5960_CONTCARGaCo	0.138484554	['In', 'S', 'Co', 'Ni']	156	In1 Co1 Ni1 S4	1	-0.50052059
R3ER_146	# generated using pymatgen data_In2NiS4 _symmetry_space_group_name_H-M 'P 1' _cell_length_a 3.78778188 _cell_length_b 3.78778251 _cell_length_c 24.42126100 _cell_angle_alpha 90.00000000 _cell_angle_beta 90.00000000 _cell_angle_gamma 119.99999445 _symmetry_Int_Tables_number 1 _chemical_formula_structural In2NiS4 _chemical_formula_sum 'In2 Ni1 S4' _cell_volume 303.43714057 _cell_formula_units_Z 1 l…	POSCAR5960_CONTCARGaIn	0.098369727	['In', 'S', 'Ni']	156	In2 Ni1 S4	1	-0.540635417
R3ER_147	# generated using pymatgen data_In(NiS2)2 _symmetry_space_group_name_H-M 'P 1' _cell_length_a 3.64793856 _cell_length_b 3.64793912 _cell_length_c 24.42126100 _cell_angle_alpha 90.00000000 _cell_angle_beta 90.00000000 _cell_angle_gamma 119.99999490 _symmetry_Int_Tables_number 1 _chemical_formula_structural In(NiS2)2 _chemical_formula_sum 'In1 Ni2 S4' _cell_volume 281.44519375 _cell_formula_units_Z…	POSCAR5960_CONTCARGaNi	0.152003148	['In', 'S', 'Ni']	156	In1 Ni2 S4	1	-0.487001996
R3ER_148	# generated using pymatgen data_GaCoNiS4 _symmetry_space_group_name_H-M 'P 1' _cell_length_a 3.53505952 _cell_length_b 3.53506001 _cell_length_c 24.42126100 _cell_angle_alpha 90.00000000 _cell_angle_beta 90.00000000 _cell_angle_gamma 119.99999539 _symmetry_Int_Tables_number 1 _chemical_formula_structural GaCoNiS4 _chemical_formula_sum 'Ga1 Co1 Ni1 S4' _cell_volume 264.29701475 _cell_formula_units…	POSCAR5960_CONTCARInCo	0.133495318	['Ni', 'Ga', 'S', 'Co']	156	Co1 Ga1 Ni1 S4	1	-0.59680839
R3ER_150	# generated using pymatgen data_Ga(NiS2)2 _symmetry_space_group_name_H-M 'P 1' _cell_length_a 3.57448809 _cell_length_b 3.57448860 _cell_length_c 24.42126100 _cell_angle_alpha 90.00000000 _cell_angle_beta 90.00000000 _cell_angle_gamma 119.99999524 _symmetry_Int_Tables_number 1 _chemical_formula_structural Ga(NiS2)2 _chemical_formula_sum 'Ga1 Ni2 S4' _cell_volume 270.22561161 _cell_formula_units_Z…	POSCAR5960_CONTCARInNi	0.157205259	['Ni', 'Ga', 'S']	156	Ni2 Ga1 S4	1	-0.573098449
R3ER_151	# generated using pymatgen data_ZnGaNiS4 _symmetry_space_group_name_H-M 'P 1' _cell_length_a 3.58951286 _cell_length_b 3.58951340 _cell_length_c 24.42126100 _cell_angle_alpha 90.00000000 _cell_angle_beta 90.00000000 _cell_angle_gamma 119.99999504 _symmetry_Int_Tables_number 1 _chemical_formula_structural ZnGaNiS4 _chemical_formula_sum 'Zn1 Ga1 Ni1 S4' _cell_volume 272.50208550 _cell_formula_units…	POSCAR5960_CONTCARInZn	0.191625663	['Ni', 'Ga', 'S', 'Zn']	156	Zn1 Ga1 Ni1 S4	1	-0.60683867
R3ER_152	# generated using pymatgen data_InGaAgS4 _symmetry_space_group_name_H-M 'P 1' _cell_length_a 3.80303752 _cell_length_b 3.80303816 _cell_length_c 24.42126100 _cell_angle_alpha 90.00000000 _cell_angle_beta 90.00000000 _cell_angle_gamma 119.99999443 _symmetry_Int_Tables_number 1 _chemical_formula_structural InGaAgS4 _chemical_formula_sum 'In1 Ga1 Ag1 S4' _cell_volume 305.88630568 _cell_formula_units…	POSCAR5960_CONTCARNiAg	0.190463296	['Ag', 'In', 'Ga', 'S']	156	In1 Ga1 Ag1 S4	1	-0.539840411
R3ER_153	# generated using pymatgen data_InGaCoS4 _symmetry_space_group_name_H-M 'P 1' _cell_length_a 3.71588082 _cell_length_b 3.71588142 _cell_length_c 24.42126100 _cell_angle_alpha 90.00000000 _cell_angle_beta 90.00000000 _cell_angle_gamma 119.99999463 _symmetry_Int_Tables_number 1 _chemical_formula_structural InGaCoS4 _chemical_formula_sum 'In1 Ga1 Co1 S4' _cell_volume 292.02656715 _cell_formula_units…	POSCAR5960_CONTCARNiCo	0.131708722	['In', 'Ga', 'S', 'Co']	156	In1 Ga1 Co1 S4	1	-0.598594986
R3ER_154	# generated using pymatgen data_CrInGaS4 _symmetry_space_group_name_H-M 'P 1' _cell_length_a 3.75867057 _cell_length_b 3.75867119 _cell_length_c 24.42126100 _cell_angle_alpha 90.00000000 _cell_angle_beta 90.00000000 _cell_angle_gamma 119.99999452 _symmetry_Int_Tables_number 1 _chemical_formula_structural CrInGaS4 _chemical_formula_sum 'Cr1 In1 Ga1 S4' _cell_volume 298.79088173 _cell_formula_units…	POSCAR5960_CONTCARNiCr	0.114975285	['Cr', 'In', 'Ga', 'S']	156	In1 Ga1 Cr1 S4	1	-0.737369727
R3ER_155	# generated using pymatgen data_InGaCuS4 _symmetry_space_group_name_H-M 'P 1' _cell_length_a 3.71243374 _cell_length_b 3.71243434 _cell_length_c 24.42126100 _cell_angle_alpha 90.00000000 _cell_angle_beta 90.00000000 _cell_angle_gamma 119.99999464 _symmetry_Int_Tables_number 1 _chemical_formula_structural InGaCuS4 _chemical_formula_sum 'In1 Ga1 Cu1 S4' _cell_volume 291.48501526 _cell_formula_units…	POSCAR5960_CONTCARNiCu	0.145690612	['Cu', 'In', 'Ga', 'S']	156	In1 Ga1 Cu1 S4	1	-0.584613096
R3ER_156	# generated using pymatgen data_InGaFeS4 _symmetry_space_group_name_H-M 'P 1' _cell_length_a 3.62793230 _cell_length_b 3.62793286 _cell_length_c 24.42126100 _cell_angle_alpha 90.00000000 _cell_angle_beta 90.00000000 _cell_angle_gamma 119.99999489 _symmetry_Int_Tables_number 1 _chemical_formula_structural InGaFeS4 _chemical_formula_sum 'In1 Ga1 Fe1 S4' _cell_volume 278.36661872 _cell_formula_units…	POSCAR5960_CONTCARNiFe	0.123448185	['In', 'Ga', 'S', 'Fe']	156	In1 Ga1 Fe1 S4	1	-0.606855523
R3ER_157	# generated using pymatgen data_In(GaS2)2 _symmetry_space_group_name_H-M 'P 1' _cell_length_a 3.80405493 _cell_length_b 3.80405558 _cell_length_c 24.42126100 _cell_angle_alpha 90.00000000 _cell_angle_beta 90.00000000 _cell_angle_gamma 119.99999443 _symmetry_Int_Tables_number 1 _chemical_formula_structural In(GaS2)2 _chemical_formula_sum 'In1 Ga2 S4' _cell_volume 306.04999335 _cell_formula_units_Z…	POSCAR5960_CONTCARNiGa	0.138067945	['In', 'Ga', 'S']	156	In1 Ga2 S4	1	-0.592235763
R3ER_158	# generated using pymatgen data_InGaGeS4 _symmetry_space_group_name_H-M 'P 1' _cell_length_a 3.83287868 _cell_length_b 3.83287933 _cell_length_c 24.42126100 _cell_angle_alpha 90.00000000 _cell_angle_beta 90.00000000 _cell_angle_gamma 119.99999439 _symmetry_Int_Tables_number 1 _chemical_formula_structural InGaGeS4 _chemical_formula_sum 'In1 Ga1 Ge1 S4' _cell_volume 310.70551420 _cell_formula_units…	POSCAR5960_CONTCARNiGe	0.172176856	['In', 'Ge', 'Ga', 'S']	156	In1 Ga1 Ge1 S4	1	-0.558126851
R3ER_159	# generated using pymatgen data_In2GaS4 _symmetry_space_group_name_H-M 'P 1' _cell_length_a 3.95137342 _cell_length_b 3.95137413 _cell_length_c 24.42126100 _cell_angle_alpha 90.00000000 _cell_angle_beta 90.00000000 _cell_angle_gamma 119.99999410 _symmetry_Int_Tables_number 1 _chemical_formula_structural In2GaS4 _chemical_formula_sum 'In2 Ga1 S4' _cell_volume 330.21360994 _cell_formula_units_Z 1 l…	POSCAR5960_CONTCARNiIn	0.140428663	['In', 'Ga', 'S']	156	In2 Ga1 S4	1	-0.589875044
R3ER_160	# generated using pymatgen data_InGaIrS4 _symmetry_space_group_name_H-M 'P 1' _cell_length_a 3.75164782 _cell_length_b 3.75164844 _cell_length_c 24.42126100 _cell_angle_alpha 90.00000000 _cell_angle_beta 90.00000000 _cell_angle_gamma 119.99999453 _symmetry_Int_Tables_number 1 _chemical_formula_structural InGaIrS4 _chemical_formula_sum 'In1 Ga1 Ir1 S4' _cell_volume 297.67539520 _cell_formula_units…	POSCAR5960_CONTCARNiIr	0.143146176	['In', 'Ga', 'S', 'Ir']	156	In1 Ga1 Ir1 S4	1	-0.587157531
R3ER_161	# generated using pymatgen data_MnInGaS4 _symmetry_space_group_name_H-M 'P 1' _cell_length_a 3.78644355 _cell_length_b 3.78644418 _cell_length_c 24.42126100 _cell_angle_alpha 90.00000000 _cell_angle_beta 90.00000000 _cell_angle_gamma 119.99999445 _symmetry_Int_Tables_number 1 _chemical_formula_structural MnInGaS4 _chemical_formula_sum 'Mn1 In1 Ga1 S4' _cell_volume 303.22275331 _cell_formula_units…	POSCAR5960_CONTCARNiMn	-0.007490188	['In', 'Ga', 'S', 'Mn']	156	In1 Ga1 Mn1 S4	1	-0.737793896
R3ER_162	# generated using pymatgen data_InGaOsS4 _symmetry_space_group_name_H-M 'P 1' _cell_length_a 3.74183969 _cell_length_b 3.74184031 _cell_length_c 24.42126100 _cell_angle_alpha 90.00000000 _cell_angle_beta 90.00000000 _cell_angle_gamma 119.99999456 _symmetry_Int_Tables_number 1 _chemical_formula_structural InGaOsS4 _chemical_formula_sum 'In1 Ga1 Os1 S4' _cell_volume 296.12097232 _cell_formula_units…	POSCAR5960_CONTCARNiOs	0.17322377	['In', 'Os', 'Ga', 'S']	156	In1 Ga1 Os1 S4	1	-0.557079937
R3ER_163	# generated using pymatgen data_InGaPdS4 _symmetry_space_group_name_H-M 'P 1' _cell_length_a 3.78165014 _cell_length_b 3.78165078 _cell_length_c 24.42126100 _cell_angle_alpha 90.00000000 _cell_angle_beta 90.00000000 _cell_angle_gamma 119.99999445 _symmetry_Int_Tables_number 1 _chemical_formula_structural InGaPdS4 _chemical_formula_sum 'In1 Ga1 Pd1 S4' _cell_volume 302.45551637 _cell_formula_units…	POSCAR5960_CONTCARNiPd	0.10797157	['In', 'Ga', 'S', 'Pd']	156	In1 Ga1 Pd1 S4	1	-0.622332137
R3ER_164	# generated using pymatgen data_InGaPtS4 _symmetry_space_group_name_H-M 'P 1' _cell_length_a 3.79361494 _cell_length_b 3.79361558 _cell_length_c 24.42126100 _cell_angle_alpha 90.00000000 _cell_angle_beta 90.00000000 _cell_angle_gamma 119.99999442 _symmetry_Int_Tables_number 1 _chemical_formula_structural InGaPtS4 _chemical_formula_sum 'In1 Ga1 Pt1 S4' _cell_volume 304.37242827 _cell_formula_units…	POSCAR5960_CONTCARNiPt	0.13145855	['Pt', 'In', 'Ga', 'S']	156	In1 Ga1 Pt1 S4	1	-0.598845157
R3ER_165	# generated using pymatgen data_InGaRhS4 _symmetry_space_group_name_H-M 'P 1' _cell_length_a 3.74393973 _cell_length_b 3.74394035 _cell_length_c 24.42126100 _cell_angle_alpha 90.00000000 _cell_angle_beta 90.00000000 _cell_angle_gamma 119.99999455 _symmetry_Int_Tables_number 1 _chemical_formula_structural InGaRhS4 _chemical_formula_sum 'In1 Ga1 Rh1 S4' _cell_volume 296.45345055 _cell_formula_units…	POSCAR5960_CONTCARNiRh	0.059959765	['In', 'Ga', 'S', 'Rh']	156	In1 Ga1 Rh1 S4	1	-0.670343943
R3ER_166	# generated using pymatgen data_InGaTcS4 _symmetry_space_group_name_H-M 'P 1' _cell_length_a 3.69442390 _cell_length_b 3.69442450 _cell_length_c 24.42126100 _cell_angle_alpha 90.00000000 _cell_angle_beta 90.00000000 _cell_angle_gamma 119.99999470 _symmetry_Int_Tables_number 1 _chemical_formula_structural InGaTcS4 _chemical_formula_sum 'In1 Ga1 Tc1 S4' _cell_volume 288.66375791 _cell_formula_units…	POSCAR5960_CONTCARNiTc	0.140953313	['Tc', 'In', 'Ga', 'S']	156	In1 Ga1 Tc1 S4	1	-0.589350394
R3ER_167	# generated using pymatgen data_InGaNiGe4 _symmetry_space_group_name_H-M 'P 1' _cell_length_a 3.71642888 _cell_length_b 3.71642947 _cell_length_c 24.42126100 _cell_angle_alpha 90.00000000 _cell_angle_beta 90.00000000 _cell_angle_gamma 119.99999477 _symmetry_Int_Tables_number 1 _chemical_formula_structural InGaNiGe4 _chemical_formula_sum 'In1 Ga1 Ni1 Ge4' _cell_volume 292.11271502 _cell_formula_un…	POSCAR5960_CONTCARSGe	0.041810233	['In', 'Ge', 'Ga', 'Ni']	156	In1 Ga1 Ni1 Ge4	1	0.23625771
R3ER_168	# generated using pymatgen data_InGaNiP4 _symmetry_space_group_name_H-M 'P 1' _cell_length_a 3.68447881 _cell_length_b 3.68447939 _cell_length_c 24.42126100 _cell_angle_alpha 90.00000000 _cell_angle_beta 90.00000000 _cell_angle_gamma 119.99999475 _symmetry_Int_Tables_number 1 _chemical_formula_structural InGaNiP4 _chemical_formula_sum 'In1 Ga1 Ni1 P4' _cell_volume 287.11172891 _cell_formula_units…	POSCAR5960_CONTCARSP	-0.002646608	['In', 'P', 'Ga', 'Ni']	156	In1 Ga1 Ni1 P4	1	-0.075148036
R3ER_169	# generated using pymatgen data_InGaNiTe4 _symmetry_space_group_name_H-M 'P 1' _cell_length_a 4.11081485 _cell_length_b 4.11081561 _cell_length_c 24.42126100 _cell_angle_alpha 90.00000000 _cell_angle_beta 90.00000000 _cell_angle_gamma 119.99999390 _symmetry_Int_Tables_number 1 _chemical_formula_structural InGaNiTe4 _chemical_formula_sum 'In1 Ga1 Ni1 Te4' _cell_volume 357.40009019 _cell_formula_un…	POSCAR5960_CONTCARSTe	0.064963661	['In', 'Ga', 'Te', 'Ni']	156	In1 Ga1 Ni1 Te4	1	-0.395091389
R3ER_170	# generated using pymatgen data_Pb2SeBr2 _symmetry_space_group_name_H-M 'P 1' _cell_length_a 4.39778859 _cell_length_b 4.39768242 _cell_length_c 20.00616100 _cell_angle_alpha 90.00000000 _cell_angle_beta 90.00000000 _cell_angle_gamma 120.00284269 _symmetry_Int_Tables_number 1 _chemical_formula_structural Pb2SeBr2 _chemical_formula_sum 'Pb2 Se1 Br2' _cell_volume 335.07356186 _cell_formula_units_Z …	POSCAR6054_CONTCARIBr	0.111056544	['Se', 'Br', 'Pb']	164	Pb2 Se1 Br2	1	-0.876503816
R3ER_171	# generated using pymatgen data_Hg2SeI2 _symmetry_space_group_name_H-M 'P 1' _cell_length_a 4.15912237 _cell_length_b 4.15449136 _cell_length_c 20.00616100 _cell_angle_alpha 90.00000000 _cell_angle_beta 90.00000000 _cell_angle_gamma 120.09830220 _symmetry_Int_Tables_number 1 _chemical_formula_structural Hg2SeI2 _chemical_formula_sum 'Hg2 Se1 I2' _cell_volume 299.07692179 _cell_formula_units_Z 1 l…	POSCAR6054_CONTCARPbHg	0.037905295	['Se', 'Hg', 'I']	164	Hg2 Se1 I2	1	-0.338981498
R3ER_172	# generated using pymatgen data_Sn2SeI2 _symmetry_space_group_name_H-M 'P 1' _cell_length_a 4.38777578 _cell_length_b 4.38796171 _cell_length_c 20.00616100 _cell_angle_alpha 90.00000000 _cell_angle_beta 90.00000000 _cell_angle_gamma 120.00253474 _symmetry_Int_Tables_number 1 _chemical_formula_structural Sn2SeI2 _chemical_formula_sum 'Sn2 Se1 I2' _cell_volume 333.57274137 _cell_formula_units_Z 1 l…	POSCAR6054_CONTCARPbSn	0.023788883	['Se', 'I', 'Sn']	164	Sn2 Se1 I2	1	-0.577235624
R3ER_173	# generated using pymatgen data_Pb2SI2 _symmetry_space_group_name_H-M 'P 1' _cell_length_a 4.40151084 _cell_length_b 4.40146133 _cell_length_c 20.00616100 _cell_angle_alpha 90.00000000 _cell_angle_beta 90.00000000 _cell_angle_gamma 120.00266021 _symmetry_Int_Tables_number 1 _chemical_formula_structural Pb2SI2 _chemical_formula_sum 'Pb2 S1 I2' _cell_volume 335.64595281 _cell_formula_units_Z 1 loop…	POSCAR6054_CONTCARSeS	0.043820985	['S', 'I', 'Pb']	164	Pb2 S1 I2	1	-0.712961988
R3ER_174	# generated using pymatgen data_Te(PbI)2 _symmetry_space_group_name_H-M 'P 1' _cell_length_a 4.60052255 _cell_length_b 4.60093283 _cell_length_c 20.00616100 _cell_angle_alpha 90.00000000 _cell_angle_beta 90.00000000 _cell_angle_gamma 119.99537268 _symmetry_Int_Tables_number 1 _chemical_formula_structural Te(PbI)2 _chemical_formula_sum 'Te1 Pb2 I2' _cell_volume 366.74795107 _cell_formula_units_Z 1…	POSCAR6054_CONTCARSeTe	0.072268011	['Te', 'I', 'Pb']	164	Pb2 Te1 I2	1	-0.684514962
R3ER_175	# generated using pymatgen data_Ni2GeS2I _symmetry_space_group_name_H-M 'P 1' _cell_length_a 3.56033515 _cell_length_b 3.48712235 _cell_length_c 22.19443400 _cell_angle_alpha 90.00000000 _cell_angle_beta 90.00000000 _cell_angle_gamma 119.40478168 _symmetry_Int_Tables_number 1 _chemical_formula_structural Ni2GeS2I _chemical_formula_sum 'Ni2 Ge1 S2 I1' _cell_volume 240.05262988 _cell_formula_units_…	POSCAR6772_CONTCARBrGe	0.189302552	['Ni', 'Ge', 'S', 'I']	8	Ni2 S2 I1 Ge1	1	-0.252046478
R3ER_176	# generated using pymatgen data_Co2S2IBr _symmetry_space_group_name_H-M 'P 1' _cell_length_a 3.80745934 _cell_length_b 3.68872767 _cell_length_c 22.19443400 _cell_angle_alpha 90.00000000 _cell_angle_beta 90.00000000 _cell_angle_gamma 120.04115655 _symmetry_Int_Tables_number 1 _chemical_formula_structural Co2S2IBr _chemical_formula_sum 'Co2 S2 I1 Br1' _cell_volume 269.83999044 _cell_formula_units_…	POSCAR6772_CONTCARNiCo	0.162036	['S', 'I', 'Br', 'Co']	1	Co2 S2 I1 Br1	1	-0.374239712
R3ER_177	# generated using pymatgen data_Fe2S2IBr _symmetry_space_group_name_H-M 'P 1' _cell_length_a 3.96745859 _cell_length_b 3.73625008 _cell_length_c 22.19443400 _cell_angle_alpha 90.00000000 _cell_angle_beta 90.00000000 _cell_angle_gamma 118.26205262 _symmetry_Int_Tables_number 1 _chemical_formula_structural Fe2S2IBr _chemical_formula_sum 'Fe2 S2 I1 Br1' _cell_volume 289.77796511 _cell_formula_units_…	POSCAR6772_CONTCARNiFe	0.193757816	['S', 'I', 'Br', 'Fe']	8	Fe2 S2 I1 Br1	1	-0.407119927
R3ER_178	# generated using pymatgen data_Pd2S2IBr _symmetry_space_group_name_H-M 'P 1' _cell_length_a 4.16148609 _cell_length_b 3.92530526 _cell_length_c 22.19443400 _cell_angle_alpha 90.00000000 _cell_angle_beta 90.00000000 _cell_angle_gamma 117.95186352 _symmetry_Int_Tables_number 1 _chemical_formula_structural Pd2S2IBr _chemical_formula_sum 'Pd2 S2 I1 Br1' _cell_volume 320.25409477 _cell_formula_units_…	POSCAR6772_CONTCARNiPd	0.100215493	['Pd', 'S', 'I', 'Br']	1	Pd2 S2 I1 Br1	1	-0.370970155
R3ER_179	# generated using pymatgen data_Pt2S2IBr _symmetry_space_group_name_H-M 'P 1' _cell_length_a 4.14195278 _cell_length_b 3.83186639 _cell_length_c 22.19443400 _cell_angle_alpha 90.00000000 _cell_angle_beta 90.00000000 _cell_angle_gamma 115.21491906 _symmetry_Int_Tables_number 1 _chemical_formula_structural Pt2S2IBr _chemical_formula_sum 'Pt2 S2 I1 Br1' _cell_volume 318.69255646 _cell_formula_units_…	POSCAR6772_CONTCARNiPt	0.16730003	['S', 'Pt', 'I', 'Br']	1	Pt2 S2 I1 Br1	1	-0.44793377
R3ER_180	# generated using pymatgen data_Ni2P2IBr _symmetry_space_group_name_H-M 'P 1' _cell_length_a 3.71030977 _cell_length_b 3.63237383 _cell_length_c 22.19443400 _cell_angle_alpha 90.00000000 _cell_angle_beta 90.00000000 _cell_angle_gamma 119.33043070 _symmetry_Int_Tables_number 1 _chemical_formula_structural Ni2P2IBr _chemical_formula_sum 'Ni2 P2 I1 Br1' _cell_volume 260.77517493 _cell_formula_units_…	POSCAR6772_CONTCARSP	0.055884628	['Ni', 'I', 'Br', 'P']	1	Ni2 P2 I1 Br1	1	-0.404532748
R3ER_181	# generated using pymatgen data_Si2Ni2IBr _symmetry_space_group_name_H-M 'P 1' _cell_length_a 3.65923137 _cell_length_b 3.57919098 _cell_length_c 22.19443400 _cell_angle_alpha 90.00000000 _cell_angle_beta 90.00000000 _cell_angle_gamma 119.75320540 _symmetry_Int_Tables_number 1 _chemical_formula_structural Si2Ni2IBr _chemical_formula_sum 'Si2 Ni2 I1 Br1' _cell_volume 252.36209116 _cell_formula_uni…	POSCAR6772_CONTCARSSi	0.120032243	['Si', 'Ni', 'I', 'Br']	1	Ni2 Si2 I1 Br1	1	-0.340385133
R3ER_182	# generated using pymatgen data_Ni2Te2IBr _symmetry_space_group_name_H-M 'P 1' _cell_length_a 4.37141668 _cell_length_b 4.23496918 _cell_length_c 22.19443400 _cell_angle_alpha 90.00000000 _cell_angle_beta 90.00000000 _cell_angle_gamma 120.09592147 _symmetry_Int_Tables_number 1 _chemical_formula_structural Ni2Te2IBr _chemical_formula_sum 'Ni2 Te2 I1 Br1' _cell_volume 355.48933669 _cell_formula_uni…	POSCAR6772_CONTCARSTe	0.10854152	['Ni', 'I', 'Te', 'Br']	1	Ni2 Te2 I1 Br1	1	-0.351875857
R3ER_183	# generated using pymatgen data_CoRh2Se5 _symmetry_space_group_name_H-M 'P 1' _cell_length_a 5.95984328 _cell_length_b 5.95984328 _cell_length_c 18.71159700 _cell_angle_alpha 90.00000000 _cell_angle_beta 90.00000000 _cell_angle_gamma 119.74465018 _symmetry_Int_Tables_number 1 _chemical_formula_structural CoRh2Se5 _chemical_formula_sum 'Co1 Rh2 Se5' _cell_volume 577.06255894 _cell_formula_units_Z …	POSCAR7415_CONTCARNiCo	0.15383329	['Se', 'Co', 'Rh']	38	Co1 Rh2 Se5	1	-0.425422659
R3ER_184	# generated using pymatgen data_FeRh2Se5 _symmetry_space_group_name_H-M 'P 1' _cell_length_a 5.79983044 _cell_length_b 5.79983044 _cell_length_c 18.71159700 _cell_angle_alpha 90.00000000 _cell_angle_beta 90.00000000 _cell_angle_gamma 117.27002528 _symmetry_Int_Tables_number 1 _chemical_formula_structural FeRh2Se5 _chemical_formula_sum 'Fe1 Rh2 Se5' _cell_volume 559.46558133 _cell_formula_units_Z …	POSCAR7415_CONTCARNiFe	0.127186187	['Se', 'Fe', 'Rh']	38	Fe1 Rh2 Se5	1	-0.452069761
R3ER_185	# generated using pymatgen data_IrRh2Se5 _symmetry_space_group_name_H-M 'P 1' _cell_length_a 6.06943368 _cell_length_b 6.06943368 _cell_length_c 18.71159700 _cell_angle_alpha 90.00000000 _cell_angle_beta 90.00000000 _cell_angle_gamma 120.95996885 _symmetry_Int_Tables_number 1 _chemical_formula_structural IrRh2Se5 _chemical_formula_sum 'Ir1 Rh2 Se5' _cell_volume 591.09184426 _cell_formula_units_Z …	POSCAR7415_CONTCARNiIr	0.189021303	['Se', 'Ir', 'Rh']	38	Ir1 Rh2 Se5	1	-0.390234645
R3ER_186	# generated using pymatgen data_MnRh2Se5 _symmetry_space_group_name_H-M 'P 1' _cell_length_a 6.00302391 _cell_length_b 6.00302391 _cell_length_c 18.71159700 _cell_angle_alpha 90.00000000 _cell_angle_beta 90.00000000 _cell_angle_gamma 120.61940799 _symmetry_Int_Tables_number 1 _chemical_formula_structural MnRh2Se5 _chemical_formula_sum 'Mn1 Rh2 Se5' _cell_volume 580.27916373 _cell_formula_units_Z …	POSCAR7415_CONTCARNiMn	0.082117075	['Mn', 'Se', 'Rh']	38	Mn1 Rh2 Se5	1	-0.520013109
R3ER_187	# generated using pymatgen data_OsRh2Se5 _symmetry_space_group_name_H-M 'P 1' _cell_length_a 5.90248814 _cell_length_b 5.90248814 _cell_length_c 18.71159700 _cell_angle_alpha 90.00000000 _cell_angle_beta 90.00000000 _cell_angle_gamma 116.23755380 _symmetry_Int_Tables_number 1 _chemical_formula_structural OsRh2Se5 _chemical_formula_sum 'Os1 Rh2 Se5' _cell_volume 584.73412063 _cell_formula_units_Z …	POSCAR7415_CONTCARNiOs	0.190886092	['Se', 'Os', 'Rh']	38	Os1 Rh2 Se5	1	-0.388369856
R3ER_188	# generated using pymatgen data_PdRh2Se5 _symmetry_space_group_name_H-M 'P 1' _cell_length_a 6.06810840 _cell_length_b 6.06810840 _cell_length_c 18.71159700 _cell_angle_alpha 90.00000000 _cell_angle_beta 90.00000000 _cell_angle_gamma 119.26795335 _symmetry_Int_Tables_number 1 _chemical_formula_structural PdRh2Se5 _chemical_formula_sum 'Pd1 Rh2 Se5' _cell_volume 601.04186823 _cell_formula_units_Z …	POSCAR7415_CONTCARNiPd	0.153990813	['Pd', 'Se', 'Rh']	38	Pd1 Rh2 Se5	1	-0.425265135
R3ER_189	# generated using pymatgen data_ReRh2Se5 _symmetry_space_group_name_H-M 'P 1' _cell_length_a 5.89914654 _cell_length_b 5.89914654 _cell_length_c 18.71159700 _cell_angle_alpha 90.00000000 _cell_angle_beta 90.00000000 _cell_angle_gamma 116.44510561 _symmetry_Int_Tables_number 1 _chemical_formula_structural ReRh2Se5 _chemical_formula_sum 'Re1 Rh2 Se5' _cell_volume 583.02558749 _cell_formula_units_Z …	POSCAR7415_CONTCARNiRe	0.110041546	['Re', 'Se', 'Rh']	38	Re1 Rh2 Se5	1	-0.469214403
R3ER_190	# generated using pymatgen data_SiRh2Se5 _symmetry_space_group_name_H-M 'P 1' _cell_length_a 6.14735231 _cell_length_b 6.14735231 _cell_length_c 18.71159700 _cell_angle_alpha 90.00000000 _cell_angle_beta 90.00000000 _cell_angle_gamma 123.24253970 _symmetry_Int_Tables_number 1 _chemical_formula_structural SiRh2Se5 _chemical_formula_sum 'Si1 Rh2 Se5' _cell_volume 591.39689422 _cell_formula_units_Z …	POSCAR7415_CONTCARNiSi	0.1403032	['Si', 'Se', 'Rh']	8	Si1 Rh2 Se5	1	-0.441833919
R3ER_191	# generated using pymatgen data_TcRh2Se5 _symmetry_space_group_name_H-M 'P 1' _cell_length_a 5.89075308 _cell_length_b 5.89075308 _cell_length_c 18.71159700 _cell_angle_alpha 90.00000000 _cell_angle_beta 90.00000000 _cell_angle_gamma 117.25546437 _symmetry_Int_Tables_number 1 _chemical_formula_structural TcRh2Se5 _chemical_formula_sum 'Tc1 Rh2 Se5' _cell_volume 577.21989843 _cell_formula_units_Z …	POSCAR7415_CONTCARNiTc	0.078796066	['Tc', 'Se', 'Rh']	38	Tc1 Rh2 Se5	1	-0.500459882
R3ER_192	# generated using pymatgen data_Co2NiSe5 _symmetry_space_group_name_H-M 'P 1' _cell_length_a 5.75030426 _cell_length_b 5.75030426 _cell_length_c 18.71159700 _cell_angle_alpha 90.00000000 _cell_angle_beta 90.00000000 _cell_angle_gamma 119.63368051 _symmetry_Int_Tables_number 1 _chemical_formula_structural Co2NiSe5 _chemical_formula_sum 'Co2 Ni1 Se5' _cell_volume 537.79211707 _cell_formula_units_Z …	POSCAR7415_CONTCARRhCo	0.037147377	['Ni', 'Se', 'Co']	38	Ni1 Co2 Se5	1	-0.358203056
R3ER_193	# generated using pymatgen data_Fe2NiSe5 _symmetry_space_group_name_H-M 'P 1' _cell_length_a 5.69821737 _cell_length_b 5.69821737 _cell_length_c 18.71159700 _cell_angle_alpha 90.00000000 _cell_angle_beta 90.00000000 _cell_angle_gamma 121.85236879 _symmetry_Int_Tables_number 1 _chemical_formula_structural Fe2NiSe5 _chemical_formula_sum 'Fe2 Ni1 Se5' _cell_volume 516.06761324 _cell_formula_units_Z …	POSCAR7415_CONTCARRhFe	0.090608738	['Ni', 'Se', 'Fe']	38	Ni1 Fe2 Se5	1	-0.35006779
R3ER_194	# generated using pymatgen data_NiIr2Se5 _symmetry_space_group_name_H-M 'P 1' _cell_length_a 6.02859228 _cell_length_b 6.02859228 _cell_length_c 18.71159700 _cell_angle_alpha 90.00000000 _cell_angle_beta 90.00000000 _cell_angle_gamma 120.08634766 _symmetry_Int_Tables_number 1 _chemical_formula_structural NiIr2Se5 _chemical_formula_sum 'Ni1 Ir2 Se5' _cell_volume 588.42996077 _cell_formula_units_Z …	POSCAR7415_CONTCARRhIr	0.194445015	['Ni', 'Se', 'Ir']	38	Ni1 Ir2 Se5	1	-0.323910641
R3ER_195	# generated using pymatgen data_Mn2NiSe5 _symmetry_space_group_name_H-M 'P 1' _cell_length_a 5.75931453 _cell_length_b 5.75931453 _cell_length_c 18.71159700 _cell_angle_alpha 90.00000000 _cell_angle_beta 90.00000000 _cell_angle_gamma 117.11059487 _symmetry_Int_Tables_number 1 _chemical_formula_structural Mn2NiSe5 _chemical_formula_sum 'Mn2 Ni1 Se5' _cell_volume 552.46552454 _cell_formula_units_Z …	POSCAR7415_CONTCARRhMn	0.088648051	['Ni', 'Se', 'Mn']	38	Ni1 Mn2 Se5	1	-0.513482133
R3ER_196	# generated using pymatgen data_NiPd2Se5 _symmetry_space_group_name_H-M 'P 1' _cell_length_a 5.95960910 _cell_length_b 5.95960910 _cell_length_c 18.71159700 _cell_angle_alpha 90.00000000 _cell_angle_beta 90.00000000 _cell_angle_gamma 119.94647578 _symmetry_Int_Tables_number 1 _chemical_formula_structural NiPd2Se5 _chemical_formula_sum 'Ni1 Pd2 Se5' _cell_volume 575.85218352 _cell_formula_units_Z …	POSCAR7415_CONTCARRhPd	0.08651122	['Ni', 'Se', 'Pd']	8	Ni1 Pd2 Se5	1	-0.358732225
R3ER_197	# generated using pymatgen data_NiRu2Se5 _symmetry_space_group_name_H-M 'P 1' _cell_length_a 5.94858046 _cell_length_b 5.94858046 _cell_length_c 18.71159700 _cell_angle_alpha 90.00000000 _cell_angle_beta 90.00000000 _cell_angle_gamma 124.07493884 _symmetry_Int_Tables_number 1 _chemical_formula_structural NiRu2Se5 _chemical_formula_sum 'Ni1 Ru2 Se5' _cell_volume 548.43867005 _cell_formula_units_Z …	POSCAR7415_CONTCARRhRu	0.1859169	['Ru', 'Ni', 'Se']	38	Ni1 Ru2 Se5	1	-0.36777225
R3ER_198	# generated using pymatgen data_V2NiSe5 _symmetry_space_group_name_H-M 'P 1' _cell_length_a 5.58748052 _cell_length_b 5.58748052 _cell_length_c 18.71159700 _cell_angle_alpha 90.00000000 _cell_angle_beta 90.00000000 _cell_angle_gamma 118.65177245 _symmetry_Int_Tables_number 1 _chemical_formula_structural V2NiSe5 _chemical_formula_sum 'V2 Ni1 Se5' _cell_volume 512.64273328 _cell_formula_units_Z 1 l…	POSCAR7415_CONTCARRhV	0.17991196	['V', 'Ni', 'Se']	38	Ni1 V2 Se5	1	-0.71257215
R3ER_199	# generated using pymatgen data_Ga2AgTeSe2S _symmetry_space_group_name_H-M 'P 1' _cell_length_a 3.87983630 _cell_length_b 3.87983630 _cell_length_c 24.96649400 _cell_angle_alpha 90.00000000 _cell_angle_beta 90.00000000 _cell_angle_gamma 60.15639402 _symmetry_Int_Tables_number 1 _chemical_formula_structural Ga2AgTeSe2S _chemical_formula_sum 'Ga2 Ag1 Te1 Se2 S1' _cell_volume 325.98472997 _cell_form…	POSCAR7710_CONTCARCdAg	0.164165262	['Ag', 'Se', 'S', 'Te', 'Ga']	8	Ag1 Ga2 Te1 Se2 S1	1	-0.566138446
R3ER_200	# generated using pymatgen data_Ga2CuTeSe2S _symmetry_space_group_name_H-M 'P 1' _cell_length_a 3.78859210 _cell_length_b 3.78859210 _cell_length_c 24.96649400 _cell_angle_alpha 90.00000000 _cell_angle_beta 90.00000000 _cell_angle_gamma 60.17875267 _symmetry_Int_Tables_number 1 _chemical_formula_structural Ga2CuTeSe2S _chemical_formula_sum 'Ga2 Cu1 Te1 Se2 S1' _cell_volume 310.90187443 _cell_form…	POSCAR7710_CONTCARCdCu	0.129981426	['Cu', 'Se', 'S', 'Te', 'Ga']	8	Cu1 Ga2 Te1 Se2 S1	1	-0.600322281
R3ER_201	# generated using pymatgen data_Ga3TeSe2S _symmetry_space_group_name_H-M 'P 1' _cell_length_a 3.84859470 _cell_length_b 3.84859470 _cell_length_c 24.96649400 _cell_angle_alpha 90.00000000 _cell_angle_beta 90.00000000 _cell_angle_gamma 60.77109384 _symmetry_Int_Tables_number 1 _chemical_formula_structural Ga3TeSe2S _chemical_formula_sum 'Ga3 Te1 Se2 S1' _cell_volume 322.71181474 _cell_formula_unit…	POSCAR7710_CONTCARCdGa	0.177427103	['Te', 'Se', 'Ga', 'S']	8	Ga3 Te1 Se2 S1	1	-0.552876604
R3ER_202	# generated using pymatgen data_InGa2TeSe2S _symmetry_space_group_name_H-M 'P 1' _cell_length_a 3.92714623 _cell_length_b 3.92714623 _cell_length_c 24.96649400 _cell_angle_alpha 90.00000000 _cell_angle_beta 90.00000000 _cell_angle_gamma 60.69863840 _symmetry_Int_Tables_number 1 _chemical_formula_structural InGa2TeSe2S _chemical_formula_sum 'In1 Ga2 Te1 Se2 S1' _cell_volume 335.78160213 _cell_form…	POSCAR7710_CONTCARCdIn	0.178418059	['In', 'Se', 'S', 'Te', 'Ga']	8	In1 Ga2 Te1 Se2 S1	1	-0.551885649
R3ER_203	# generated using pymatgen data_Ga2TePdSe2S _symmetry_space_group_name_H-M 'P 1' _cell_length_a 3.85709958 _cell_length_b 3.85709958 _cell_length_c 24.96649400 _cell_angle_alpha 90.00000000 _cell_angle_beta 90.00000000 _cell_angle_gamma 60.59268176 _symmetry_Int_Tables_number 1 _chemical_formula_structural Ga2TePdSe2S _chemical_formula_sum 'Ga2 Te1 Pd1 Se2 S1' _cell_volume 323.57335474 _cell_form…	POSCAR7710_CONTCARCdPd	0.081630293	['Pd', 'Se', 'S', 'Te', 'Ga']	8	Pd1 Ga2 Te1 Se2 S1	1	-0.648673414
R3ER_204	# generated using pymatgen data_ZnGa2TeSe2S _symmetry_space_group_name_H-M 'P 1' _cell_length_a 3.90349138 _cell_length_b 3.90349138 _cell_length_c 24.96649400 _cell_angle_alpha 90.00000000 _cell_angle_beta 90.00000000 _cell_angle_gamma 60.36864057 _symmetry_Int_Tables_number 1 _chemical_formula_structural ZnGa2TeSe2S _chemical_formula_sum 'Zn1 Ga2 Te1 Se2 S1' _cell_volume 330.67087393 _cell_form…	POSCAR7710_CONTCARCdZn	0.167102527	['Se', 'S', 'Zn', 'Te', 'Ga']	8	Zn1 Ga2 Te1 Se2 S1	1	-0.631361806
R3ER_206	# generated using pymatgen data_CdIn2TeSe2S _symmetry_space_group_name_H-M 'P 1' _cell_length_a 4.14728246 _cell_length_b 4.14728246 _cell_length_c 24.96649400 _cell_angle_alpha 90.00000000 _cell_angle_beta 90.00000000 _cell_angle_gamma 61.02282686 _symmetry_Int_Tables_number 1 _chemical_formula_structural CdIn2TeSe2S _chemical_formula_sum 'Cd1 In2 Te1 Se2 S1' _cell_volume 375.66428842 _cell_form…	POSCAR7710_CONTCARGaIn	0.082301167	['In', 'Se', 'S', 'Te', 'Cd']	8	Cd1 In2 Te1 Se2 S1	1	-0.619948867
R3ER_207	# generated using pymatgen data_CdGa2TeSe3 _symmetry_space_group_name_H-M 'P 1' _cell_length_a 4.02147033 _cell_length_b 4.02147033 _cell_length_c 24.96649400 _cell_angle_alpha 90.00000000 _cell_angle_beta 90.00000000 _cell_angle_gamma 60.76329244 _symmetry_Int_Tables_number 1 _chemical_formula_structural CdGa2TeSe3 _chemical_formula_sum 'Cd1 Ga2 Te1 Se3' _cell_volume 352.32799728 _cell_formula_u…	POSCAR7710_CONTCARSSe	0.075180292	['Te', 'Se', 'Ga', 'Cd']	8	Cd1 Ga2 Te1 Se3	1	-0.61372899
R3ER_209	# generated using pymatgen data_CdGa2TeS3 _symmetry_space_group_name_H-M 'P 1' _cell_length_a 3.86047306 _cell_length_b 3.86047306 _cell_length_c 24.96649400 _cell_angle_alpha 90.00000000 _cell_angle_beta 90.00000000 _cell_angle_gamma 61.00617488 _symmetry_Int_Tables_number 1 _chemical_formula_structural CdGa2TeS3 _chemical_formula_sum 'Cd1 Ga2 Te1 S3' _cell_volume 325.44965225 _cell_formula_unit…	POSCAR7710_CONTCARSeS	0.120650559	['Te', 'Ga', 'S', 'Cd']	8	Cd1 Ga2 Te1 S3	1	-0.609653149
R3ER_212	# generated using pymatgen data_CdGa2(SeS)2 _symmetry_space_group_name_H-M 'P 1' _cell_length_a 3.90136333 _cell_length_b 3.90136333 _cell_length_c 24.96649400 _cell_angle_alpha 90.00000000 _cell_angle_beta 90.00000000 _cell_angle_gamma 59.99877044 _symmetry_Int_Tables_number 1 _chemical_formula_structural CdGa2(SeS)2 _chemical_formula_sum 'Cd1 Ga2 Se2 S2' _cell_volume 329.09069673 _cell_formula_…	POSCAR7710_CONTCARTeS	-0.048054918	['S', 'Se', 'Ga', 'Cd']	8	Cd1 Ga2 S2 Se2	1	-0.778358626
R3ER_213	# generated using pymatgen data_CdGa2Se3S _symmetry_space_group_name_H-M 'P 1' _cell_length_a 3.93714701 _cell_length_b 3.93714701 _cell_length_c 24.96649400 _cell_angle_alpha 90.00000000 _cell_angle_beta 90.00000000 _cell_angle_gamma 60.02535061 _symmetry_Int_Tables_number 1 _chemical_formula_structural CdGa2Se3S _chemical_formula_sum 'Cd1 Ga2 Se3 S1' _cell_volume 335.24502086 _cell_formula_unit…	POSCAR7710_CONTCARTeSe	-0.017125558	['Se', 'Ga', 'S', 'Cd']	156	Cd1 Ga2 Se3 S1	1	-0.747429266
R3ER_214	# generated using pymatgen data_Ga2AgS4 _symmetry_space_group_name_H-M 'P 1' _cell_length_a 3.70921630 _cell_length_b 3.70921630 _cell_length_c 23.77001800 _cell_angle_alpha 90.00000000 _cell_angle_beta 90.00000000 _cell_angle_gamma 59.90094088 _symmetry_Int_Tables_number 1 _chemical_formula_structural Ga2AgS4 _chemical_formula_sum 'Ga2 Ag1 S4' _cell_volume 282.93722393 _cell_formula_units_Z 1 lo…	POSCAR8484_CONTCARFeAg	0.135528469	['Ag', 'S', 'Ga']	8	Ga2 Ag1 S4	1	-0.594775239
R3ER_215	# generated using pymatgen data_Ga2CoS4 _symmetry_space_group_name_H-M 'P 1' _cell_length_a 3.57792956 _cell_length_b 3.57792956 _cell_length_c 23.77001800 _cell_angle_alpha 90.00000000 _cell_angle_beta 90.00000000 _cell_angle_gamma 59.96423012 _symmetry_Int_Tables_number 1 _chemical_formula_structural Ga2CoS4 _chemical_formula_sum 'Ga2 Co1 S4' _cell_volume 263.43111117 _cell_formula_units_Z 1 lo…	POSCAR8484_CONTCARFeCo	0.036611832	['S', 'Ga', 'Co']	8	Ga2 Co1 S4	1	-0.693691876
R3ER_216	# generated using pymatgen data_Cr(GaS2)2 _symmetry_space_group_name_H-M 'P 1' _cell_length_a 3.66645197 _cell_length_b 3.66645197 _cell_length_c 23.77001800 _cell_angle_alpha 90.00000000 _cell_angle_beta 90.00000000 _cell_angle_gamma 59.91225479 _symmetry_Int_Tables_number 1 _chemical_formula_structural Cr(GaS2)2 _chemical_formula_sum 'Cr1 Ga2 S4' _cell_volume 276.48238587 _cell_formula_units_Z …	POSCAR8484_CONTCARFeCr	0.051270625	['Cr', 'Ga', 'S']	8	Ga2 Cr1 S4	1	-0.801074387
R3ER_217	# generated using pymatgen data_Ga2CuS4 _symmetry_space_group_name_H-M 'P 1' _cell_length_a 3.62978396 _cell_length_b 3.62978396 _cell_length_c 23.77001800 _cell_angle_alpha 90.00000000 _cell_angle_beta 90.00000000 _cell_angle_gamma 59.80165127 _symmetry_Int_Tables_number 1 _chemical_formula_structural Ga2CuS4 _chemical_formula_sum 'Ga2 Cu1 S4' _cell_volume 270.67628130 _cell_formula_units_Z 1 lo…	POSCAR8484_CONTCARFeCu	0.070963988	['Cu', 'S', 'Ga']	8	Ga2 Cu1 S4	1	-0.65933972
R3ER_218	# generated using pymatgen data_Ga2IrS4 _symmetry_space_group_name_H-M 'P 1' _cell_length_a 3.69965383 _cell_length_b 3.69965383 _cell_length_c 23.77001800 _cell_angle_alpha 90.00000000 _cell_angle_beta 90.00000000 _cell_angle_gamma 59.92715173 _symmetry_Int_Tables_number 1 _chemical_formula_structural Ga2IrS4 _chemical_formula_sum 'Ga2 Ir1 S4' _cell_volume 281.55487501 _cell_formula_units_Z 1 lo…	POSCAR8484_CONTCARFeIr	0.088844463	['S', 'Ga', 'Ir']	8	Ga2 Ir1 S4	1	-0.641459244
R3ER_219	# generated using pymatgen data_Ga2NiS4 _symmetry_space_group_name_H-M 'P 1' _cell_length_a 3.61925440 _cell_length_b 3.61925440 _cell_length_c 23.77001800 _cell_angle_alpha 90.00000000 _cell_angle_beta 90.00000000 _cell_angle_gamma 60.00072761 _symmetry_Int_Tables_number 1 _chemical_formula_structural Ga2NiS4 _chemical_formula_sum 'Ga2 Ni1 S4' _cell_volume 269.65069721 _cell_formula_units_Z 1 lo…	POSCAR8484_CONTCARFeNi	0.046462872	['Ni', 'Ga', 'S']	8	Ga2 Ni1 S4	1	-0.683840836
R3ER_220	# generated using pymatgen data_Ga2OsS4 _symmetry_space_group_name_H-M 'P 1' _cell_length_a 3.69066394 _cell_length_b 3.69066394 _cell_length_c 23.77001800 _cell_angle_alpha 90.00000000 _cell_angle_beta 90.00000000 _cell_angle_gamma 60.01451247 _symmetry_Int_Tables_number 1 _chemical_formula_structural Ga2OsS4 _chemical_formula_sum 'Ga2 Os1 S4' _cell_volume 280.43527199 _cell_formula_units_Z 1 lo…	POSCAR8484_CONTCARFeOs	0.101379647	['S', 'Os', 'Ga']	8	Ga2 Os1 S4	1	-0.62892406
R3ER_221	# generated using pymatgen data_Ga2PdS4 _symmetry_space_group_name_H-M 'P 1' _cell_length_a 3.69170868 _cell_length_b 3.69170868 _cell_length_c 23.77001800 _cell_angle_alpha 90.00000000 _cell_angle_beta 90.00000000 _cell_angle_gamma 59.90914240 _symmetry_Int_Tables_number 1 _chemical_formula_structural Ga2PdS4 _chemical_formula_sum 'Ga2 Pd1 S4' _cell_volume 280.29583467 _cell_formula_units_Z 1 lo…	POSCAR8484_CONTCARFePd	0.053066625	['Pd', 'Ga', 'S']	8	Ga2 Pd1 S4	1	-0.677237083
R3ER_222	# generated using pymatgen data_Ga2ReS4 _symmetry_space_group_name_H-M 'P 1' _cell_length_a 3.63279382 _cell_length_b 3.63279382 _cell_length_c 23.77001800 _cell_angle_alpha 90.00000000 _cell_angle_beta 90.00000000 _cell_angle_gamma 60.01292596 _symmetry_Int_Tables_number 1 _chemical_formula_structural Ga2ReS4 _chemical_formula_sum 'Ga2 Re1 S4' _cell_volume 271.70535230 _cell_formula_units_Z 1 lo…	POSCAR8484_CONTCARFeRe	0.198326867	['Re', 'Ga', 'S']	8	Ga2 Re1 S4	1	-0.53197684
R3ER_226	# generated using pymatgen data_Fe(CoS2)2 _symmetry_space_group_name_H-M 'P 1' _cell_length_a 3.28269312 _cell_length_b 3.28269312 _cell_length_c 23.77001800 _cell_angle_alpha 90.00000000 _cell_angle_beta 90.00000000 _cell_angle_gamma 61.63899839 _symmetry_Int_Tables_number 1 _chemical_formula_structural Fe(CoS2)2 _chemical_formula_sum 'Fe1 Co2 S4' _cell_volume 225.40263345 _cell_formula_units_Z …	POSCAR8484_CONTCARGaCo	0.089447634	['Fe', 'S', 'Co']	8	Co2 Fe1 S4	1	-0.511430109
R3ER_227	# generated using pymatgen data_In2FeS4 _symmetry_space_group_name_H-M 'P 1' _cell_length_a 3.82376539 _cell_length_b 3.82376539 _cell_length_c 23.77001800 _cell_angle_alpha 90.00000000 _cell_angle_beta 90.00000000 _cell_angle_gamma 60.03274124 _symmetry_Int_Tables_number 1 _chemical_formula_structural In2FeS4 _chemical_formula_sum 'In2 Fe1 S4' _cell_volume 301.08270381 _cell_formula_units_Z 1 lo…	POSCAR8484_CONTCARGaIn	0.089916057	['In', 'S', 'Fe']	8	In2 Fe1 S4	1	-0.549089087
R3ER_228	# generated using pymatgen data_Fe(NiS2)2 _symmetry_space_group_name_H-M 'P 1' _cell_length_a 3.40951892 _cell_length_b 3.40951892 _cell_length_c 23.77001800 _cell_angle_alpha 90.00000000 _cell_angle_beta 90.00000000 _cell_angle_gamma 60.08380946 _symmetry_Int_Tables_number 1 _chemical_formula_structural Fe(NiS2)2 _chemical_formula_sum 'Fe1 Ni2 S4' _cell_volume 239.50385182 _cell_formula_units_Z …	POSCAR8484_CONTCARGaNi	0.14155661	['Ni', 'S', 'Fe']	8	Ni2 Fe1 S4	1	-0.459321133
R3ER_229	# generated using pymatgen data_Ga2FeAs4 _symmetry_space_group_name_H-M 'P 1' _cell_length_a 3.78072076 _cell_length_b 3.78072076 _cell_length_c 23.77001800 _cell_angle_alpha 90.00000000 _cell_angle_beta 90.00000000 _cell_angle_gamma 60.39442809 _symmetry_Int_Tables_number 1 _chemical_formula_structural Ga2FeAs4 _chemical_formula_sum 'Ga2 Fe1 As4' _cell_volume 295.40767345 _cell_formula_units_Z 1…	POSCAR8484_CONTCARSAs	0.015528043	['As', 'Ga', 'Fe']	8	Ga2 Fe1 As4	1	-0.079333287
R3ER_230	# generated using pymatgen data_Ga2FeO4 _symmetry_space_group_name_H-M 'P 1' _cell_length_a 3.12709336 _cell_length_b 3.12709336 _cell_length_c 23.77001800 _cell_angle_alpha 90.00000000 _cell_angle_beta 90.00000000 _cell_angle_gamma 60.02686521 _symmetry_Int_Tables_number 1 _chemical_formula_structural Ga2FeO4 _chemical_formula_sum 'Ga2 Fe1 O4' _cell_volume 201.35357339 _cell_formula_units_Z 1 lo…	POSCAR8484_CONTCARSO	0.198150516	['O', 'Ga', 'Fe']	8	Ga2 Fe1 O4	1	-1.77501094
R3ER_231	# generated using pymatgen data_Ga2FeP4 _symmetry_space_group_name_H-M 'P 1' _cell_length_a 3.55419214 _cell_length_b 3.55419214 _cell_length_c 23.77001800 _cell_angle_alpha 90.00000000 _cell_angle_beta 90.00000000 _cell_angle_gamma 60.98841881 _symmetry_Int_Tables_number 1 _chemical_formula_structural Ga2FeP4 _chemical_formula_sum 'Ga2 Fe1 P4' _cell_volume 262.59224847 _cell_formula_units_Z 1 lo…	POSCAR8484_CONTCARSP	0.007618666	['Ga', 'Fe', 'P']	8	Ga2 Fe1 P4	1	-0.064882761
R3ER_233	# generated using pymatgen data_Ga2FeTe4 _symmetry_space_group_name_H-M 'P 1' _cell_length_a 4.04695454 _cell_length_b 4.04695454 _cell_length_c 23.77001800 _cell_angle_alpha 90.00000000 _cell_angle_beta 90.00000000 _cell_angle_gamma 60.00650885 _symmetry_Int_Tables_number 1 _chemical_formula_structural Ga2FeTe4 _chemical_formula_sum 'Ga2 Fe1 Te4' _cell_volume 337.16716595 _cell_formula_units_Z 1…	POSCAR8484_CONTCARSTe	0.106750629	['Te', 'Ga', 'Fe']	8	Ga2 Fe1 Te4	1	-0.353304421
R3ER_234	# generated using pymatgen data_Fe3P4 _symmetry_space_group_name_H-M 'P 1' _cell_length_a 4.82492741 _cell_length_b 4.82492741 _cell_length_c 19.13176400 _cell_angle_alpha 90.00000000 _cell_angle_beta 90.00000000 _cell_angle_gamma 58.87706173 _symmetry_Int_Tables_number 1 _chemical_formula_structural Fe3P4 _chemical_formula_sum 'Fe3 P4' _cell_volume 381.27725647 _cell_formula_units_Z 1 loop_ _sym…	POSCAR8975_CONTCARSeP	0.163576937	['Fe', 'P']	35	Fe3 P4	1	0.09107551
R3ER_235	# generated using pymatgen data_CuPdSI2 _symmetry_space_group_name_H-M 'P 1' _cell_length_a 4.67754217 _cell_length_b 4.46333090 _cell_length_c 18.52030600 _cell_angle_alpha 90.00000000 _cell_angle_beta 90.00000000 _cell_angle_gamma 96.39755745 _symmetry_Int_Tables_number 1 _chemical_formula_structural CuPdSI2 _chemical_formula_sum 'Cu1 Pd1 S1 I2' _cell_volume 384.24834389 _cell_formula_units_Z 1…	POSCAR9739_CONTCARBrI	0.17068936	['Pd', 'Cu', 'I', 'S']	1	Cu1 Pd1 S1 I2	1	-0.260222902
R3ER_236	# generated using pymatgen data_AgPdSBr2 _symmetry_space_group_name_H-M 'P 1' _cell_length_a 5.04377829 _cell_length_b 4.47331809 _cell_length_c 18.52030600 _cell_angle_alpha 90.00000000 _cell_angle_beta 90.00000000 _cell_angle_gamma 99.78604844 _symmetry_Int_Tables_number 1 _chemical_formula_structural AgPdSBr2 _chemical_formula_sum 'Ag1 Pd1 S1 Br2' _cell_volume 411.78281668 _cell_formula_units_…	POSCAR9739_CONTCARCuAg	0.16872659	['Ag', 'Pd', 'S', 'Br']	1	Ag1 Pd1 S1 Br2	1	-0.302459058
R3ER_237	# generated using pymatgen data_NiPdSBr2 _symmetry_space_group_name_H-M 'P 1' _cell_length_a 4.28026650 _cell_length_b 4.60134910 _cell_length_c 18.52030600 _cell_angle_alpha 90.00000000 _cell_angle_beta 90.00000000 _cell_angle_gamma 100.30522031 _symmetry_Int_Tables_number 1 _chemical_formula_structural NiPdSBr2 _chemical_formula_sum 'Ni1 Pd1 S1 Br2' _cell_volume 358.87343880 _cell_formula_units…	POSCAR9739_CONTCARCuNi	0.141742857	['Ni', 'S', 'Br', 'Pd']	1	Ni1 Pd1 S1 Br2	1	-0.31867452
R3ER_238	# generated using pymatgen data_Pd2SBr2 _symmetry_space_group_name_H-M 'P 1' _cell_length_a 4.67573332 _cell_length_b 4.60324379 _cell_length_c 18.52030600 _cell_angle_alpha 90.00000000 _cell_angle_beta 90.00000000 _cell_angle_gamma 102.64285592 _symmetry_Int_Tables_number 1 _chemical_formula_structural Pd2SBr2 _chemical_formula_sum 'Pd2 S1 Br2' _cell_volume 388.95728161 _cell_formula_units_Z 1 l…	POSCAR9739_CONTCARCuPd	0.119606862	['Pd', 'S', 'Br']	1	Pd2 S1 Br2	1	-0.351578786
R4_0	# generated using pymatgen data_Ni2Ru(SBr)2 _symmetry_space_group_name_H-M 'P 1' _cell_length_a 3.56205502 _cell_length_b 3.56205502 _cell_length_c 21.83610884 _cell_angle_alpha 90.00000000 _cell_angle_beta 90.00000000 _cell_angle_gamma 59.95854139 _symmetry_Int_Tables_number 1 _chemical_formula_structural Ni2Ru(SBr)2 _chemical_formula_sum 'Ni2 Ru1 S2 Br2' _cell_volume 239.84216924 _cell_formula_…	POSCAR1129_CONTCAR	-0.001873823	['S', 'Ni', 'Ru', 'Br']	8	Ni2 Ru1 S2 Br2	1	-0.4622912
R4_1	# generated using pymatgen data_Cu2Bi2Se5 _symmetry_space_group_name_H-M 'P 1' _cell_length_a 3.94963571 _cell_length_b 6.39728521 _cell_length_c 21.21513596 _cell_angle_alpha 90.00000000 _cell_angle_beta 90.00000000 _cell_angle_gamma 107.97985741 _symmetry_Int_Tables_number 1 _chemical_formula_structural Cu2Bi2Se5 _chemical_formula_sum 'Cu2 Bi2 Se5' _cell_volume 509.86415177 _cell_formula_units_…	POSCAR1581_CONTCAR	0.114536454	['Bi', 'Cu', 'Se']	2	Cu2 Bi2 Se5	1	-0.208669568
R4_2	# generated using pymatgen data_Ta2Se2N _symmetry_space_group_name_H-M 'P 1' _cell_length_a 3.25082769 _cell_length_b 3.25142431 _cell_length_c 20.19823770 _cell_angle_alpha 90.00000000 _cell_angle_beta 90.00000000 _cell_angle_gamma 90.00147600 _symmetry_Int_Tables_number 1 _chemical_formula_structural Ta2Se2N _chemical_formula_sum 'Ta2 Se2 N1' _cell_volume 213.49174037 _cell_formula_units_Z 1 lo…	POSCAR1879_CONTCAR	0.06476997	['N', 'Ta', 'Se']	115	Ta2 Se2 N1	1	-1.041601334
R4_6	# generated using pymatgen data_Cd(GaSe2)2 _symmetry_space_group_name_H-M 'P 1' _cell_length_a 3.97385773 _cell_length_b 3.97385773 _cell_length_c 24.75456226 _cell_angle_alpha 90.00000000 _cell_angle_beta 90.00000000 _cell_angle_gamma 120.00000000 _symmetry_Int_Tables_number 1 _chemical_formula_structural Cd(GaSe2)2 _chemical_formula_sum 'Cd1 Ga2 Se4' _cell_volume 338.54040776 _cell_formula_unit…	POSCAR3587_CONTCAR	-0.030965126	['Cd', 'Ga', 'Se']	156	Cd1 Ga2 Se4	1	-0.719874409
R4_7	# generated using pymatgen data_Ga2Te2PdSe2 _symmetry_space_group_name_H-M 'P 1' _cell_length_a 3.94693636 _cell_length_b 3.94693636 _cell_length_c 25.00809147 _cell_angle_alpha 90.00000000 _cell_angle_beta 90.00000000 _cell_angle_gamma 60.22775502 _symmetry_Int_Tables_number 1 _chemical_formula_structural Ga2Te2PdSe2 _chemical_formula_sum 'Ga2 Te2 Pd1 Se2' _cell_volume 338.16103994 _cell_formula…	POSCAR5374_CONTCAR	0.083963227	['Pd', 'Te', 'Ga', 'Se']	8	Ga2 Te2 Pd1 Se2	1	-0.604946056
R4_8	# generated using pymatgen data_In2AgSe4 _symmetry_space_group_name_H-M 'P 1' _cell_length_a 4.07542963 _cell_length_b 4.06694490 _cell_length_c 25.05567533 _cell_angle_alpha 90.00000000 _cell_angle_beta 90.00000000 _cell_angle_gamma 120.17927579 _symmetry_Int_Tables_number 1 _chemical_formula_structural In2AgSe4 _chemical_formula_sum 'In2 Ag1 Se4' _cell_volume 358.99718263 _cell_formula_units_Z …	POSCAR5945_CONTCAR	0.049976439	['Ag', 'In', 'Se']	1	In2 Ag1 Se4	1	-0.551921776
R4_9	# generated using pymatgen data_Cd3Se2S _symmetry_space_group_name_H-M 'P 1' _cell_length_a 4.45459017 _cell_length_b 4.45459017 _cell_length_c 20.68976014 _cell_angle_alpha 90.00000000 _cell_angle_beta 90.00000000 _cell_angle_gamma 60.06147545 _symmetry_Int_Tables_number 1 _chemical_formula_structural Cd3Se2S _chemical_formula_sum 'Cd3 Se2 S1' _cell_volume 355.77079471 _cell_formula_units_Z 1 lo…	POSCAR667_CONTCAR	-0.032954895	['S', 'Cd', 'Se']	8	Cd3 Se2 S1	1	-0.71482155
R4_11	# generated using pymatgen data_Ga2TcTe4 _symmetry_space_group_name_H-M 'P 1' _cell_length_a 4.12470556 _cell_length_b 4.22189658 _cell_length_c 25.27250644 _cell_angle_alpha 90.00000000 _cell_angle_beta 90.00000000 _cell_angle_gamma 119.16804892 _symmetry_Int_Tables_number 1 _chemical_formula_structural Ga2TcTe4 _chemical_formula_sum 'Ga2 Tc1 Te4' _cell_volume 384.29045725 _cell_formula_units_Z …	POSCAR7104_CONTCAR	0.105185117	['Te', 'Ga', 'Tc']	1	Ga2 Tc1 Te4	1	-0.354869933
R4_12	# generated using pymatgen data_In3TeI2 _symmetry_space_group_name_H-M 'P 1' _cell_length_a 4.32324237 _cell_length_b 4.32324237 _cell_length_c 23.97659287 _cell_angle_alpha 90.00000000 _cell_angle_beta 90.00000000 _cell_angle_gamma 120.02309661 _symmetry_Int_Tables_number 1 _chemical_formula_structural In3TeI2 _chemical_formula_sum 'In3 Te1 I2' _cell_volume 388.00394748 _cell_formula_units_Z 1 l…	POSCAR7175_CONTCAR	0.127733426	['Te', 'I', 'In']	8	In3 Te1 I2	1	-0.460223395
R4_14	# generated using pymatgen data_Mn3Te4 _symmetry_space_group_name_H-M 'P 1' _cell_length_a 5.81826821 _cell_length_b 5.81808242 _cell_length_c 19.21007236 _cell_angle_alpha 90.00000000 _cell_angle_beta 90.00000000 _cell_angle_gamma 120.00436112 _symmetry_Int_Tables_number 1 _chemical_formula_structural Mn3Te4 _chemical_formula_sum 'Mn3 Te4' _cell_volume 563.13711643 _cell_formula_units_Z 1 loop_ …	POSCAR9030_CONTCAR	0.111233972	['Te', 'Mn']	183	Mn3 Te4	1	-0.281635418
R4_15	# generated using pymatgen data_Hf2Te2N _symmetry_space_group_name_H-M 'P 1' _cell_length_a 3.39604748 _cell_length_b 3.72317863 _cell_length_c 20.59662358 _cell_angle_alpha 90.00000000 _cell_angle_beta 90.00000000 _cell_angle_gamma 90.00000000 _symmetry_Int_Tables_number 1 _chemical_formula_structural Hf2Te2N _chemical_formula_sum 'Hf2 Te2 N1' _cell_volume 260.42559109 _cell_formula_units_Z 1 lo…	POSCAR9138_CONTCAR	0.10247861	['Te', 'N', 'Hf']	25	Hf2 Te2 N1	1	-1.192998336
R4_16	# generated using pymatgen data_Mn(AlSe2)2 _symmetry_space_group_name_H-M 'P 1' _cell_length_a 3.86418793 _cell_length_b 3.86337176 _cell_length_c 24.27541142 _cell_angle_alpha 90.00000000 _cell_angle_beta 90.00000000 _cell_angle_gamma 120.00245129 _symmetry_Int_Tables_number 1 _chemical_formula_structural Mn(AlSe2)2 _chemical_formula_sum 'Mn1 Al2 Se4' _cell_volume 313.84213097 _cell_formula_unit…	POSCAR9159_CONTCAR	0.079838179	['Mn', 'Al', 'Se']	8	Mn1 Al2 Se4	1	-0.925831179
R4_17	# generated using pymatgen data_Mn2Se2Br _symmetry_space_group_name_H-M 'P 1' _cell_length_a 3.68823022 _cell_length_b 5.16508394 _cell_length_c 24.27962431 _cell_angle_alpha 90.00000000 _cell_angle_beta 90.00000000 _cell_angle_gamma 89.99968131 _symmetry_Int_Tables_number 1 _chemical_formula_structural Mn2Se2Br _chemical_formula_sum 'Mn4 Se4 Br2' _cell_volume 462.52729701 _cell_formula_units_Z 2…	POSCAR9238_CONTCAR	0.197226223	['Mn', 'Se', 'Br']	59	Mn4 Se4 Br2	1	-0.73553187
R4ER_0	# generated using pymatgen data_Ni2Ru(SCl)2 _symmetry_space_group_name_H-M 'P 1' _cell_length_a 3.50495242 _cell_length_b 3.50495242 _cell_length_c 21.83610900 _cell_angle_alpha 90.00000000 _cell_angle_beta 90.00000000 _cell_angle_gamma 59.97163742 _symmetry_Int_Tables_number 1 _chemical_formula_structural Ni2Ru(SCl)2 _chemical_formula_sum 'Ni2 Ru1 S2 Cl2' _cell_volume 232.24477176 _cell_formula_…	POSCAR1129_CONTCARBrCl	0.171072129	['Cl', 'Ni', 'S', 'Ru']	8	Ni2 Ru1 S2 Cl2	1	-0.564696581
R4ER_1	# generated using pymatgen data_Co2Ru(SBr)2 _symmetry_space_group_name_H-M 'P 1' _cell_length_a 3.51709833 _cell_length_b 3.51709833 _cell_length_c 21.83610900 _cell_angle_alpha 90.00000000 _cell_angle_beta 90.00000000 _cell_angle_gamma 59.99444975 _symmetry_Int_Tables_number 1 _chemical_formula_structural Co2Ru(SBr)2 _chemical_formula_sum 'Co2 Ru1 S2 Br2' _cell_volume 233.91098294 _cell_formula_…	POSCAR1129_CONTCARNiCo	0.044263543	['Br', 'Co', 'S', 'Ru']	8	Co2 Ru1 S2 Br2	1	-0.492012169
R4ER_2	# generated using pymatgen data_Cu2Ru(SBr)2 _symmetry_space_group_name_H-M 'P 1' _cell_length_a 3.68747036 _cell_length_b 3.68747036 _cell_length_c 21.83610900 _cell_angle_alpha 90.00000000 _cell_angle_beta 90.00000000 _cell_angle_gamma 55.77006974 _symmetry_Int_Tables_number 1 _chemical_formula_structural Cu2Ru(SBr)2 _chemical_formula_sum 'Cu2 Ru1 S2 Br2' _cell_volume 245.48552306 _cell_formula_…	POSCAR1129_CONTCARNiCu	0.173241196	['Cu', 'Br', 'S', 'Ru']	8	Cu2 Ru1 S2 Br2	1	-0.402078396
R4ER_3	# generated using pymatgen data_Fe2Ru(SBr)2 _symmetry_space_group_name_H-M 'P 1' _cell_length_a 3.52139145 _cell_length_b 3.52139145 _cell_length_c 21.83610900 _cell_angle_alpha 90.00000000 _cell_angle_beta 90.00000000 _cell_angle_gamma 59.98695728 _symmetry_Int_Tables_number 1 _chemical_formula_structural Fe2Ru(SBr)2 _chemical_formula_sum 'Fe2 Ru1 S2 Br2' _cell_volume 234.46466586 _cell_formula_…	POSCAR1129_CONTCARNiFe	0.191179614	['Fe', 'Br', 'S', 'Ru']	8	Fe2 Ru1 S2 Br2	1	-0.409698129
R4ER_4	# generated using pymatgen data_Pd2Ru(SBr)2 _symmetry_space_group_name_H-M 'P 1' _cell_length_a 3.63722996 _cell_length_b 3.63722996 _cell_length_c 21.83610900 _cell_angle_alpha 90.00000000 _cell_angle_beta 90.00000000 _cell_angle_gamma 59.09441855 _symmetry_Int_Tables_number 1 _chemical_formula_structural Pd2Ru(SBr)2 _chemical_formula_sum 'Pd2 Ru1 S2 Br2' _cell_volume 247.86293616 _cell_formula_…	POSCAR1129_CONTCARNiPd	0.110214617	['S', 'Br', 'Pd', 'Ru']	8	Pd2 Ru1 S2 Br2	1	-0.465104974
R4ER_5	# generated using pymatgen data_RuRh2(SBr)2 _symmetry_space_group_name_H-M 'P 1' _cell_length_a 3.61919964 _cell_length_b 3.61919964 _cell_length_c 21.83610900 _cell_angle_alpha 90.00000000 _cell_angle_beta 90.00000000 _cell_angle_gamma 60.00306700 _symmetry_Int_Tables_number 1 _chemical_formula_structural RuRh2(SBr)2 _chemical_formula_sum 'Ru1 Rh2 S2 Br2' _cell_volume 247.71048323 _cell_formula_…	POSCAR1129_CONTCARNiRh	0.108392104	['Br', 'Rh', 'S', 'Ru']	8	Rh2 Ru1 S2 Br2	1	-0.566487361
R4ER_6	# generated using pymatgen data_Tc2Ru(SBr)2 _symmetry_space_group_name_H-M 'P 1' _cell_length_a 3.70785733 _cell_length_b 3.70785733 _cell_length_c 21.83610900 _cell_angle_alpha 90.00000000 _cell_angle_beta 90.00000000 _cell_angle_gamma 57.94579873 _symmetry_Int_Tables_number 1 _chemical_formula_structural Tc2Ru(SBr)2 _chemical_formula_sum 'Tc2 Ru1 S2 Br2' _cell_volume 254.43964213 _cell_formula_…	POSCAR1129_CONTCARNiTc	0.159367185	['Br', 'Tc', 'S', 'Ru']	8	Tc2 Ru1 S2 Br2	1	-0.415952407
R4ER_7	# generated using pymatgen data_Ni2Ag(SBr)2 _symmetry_space_group_name_H-M 'P 1' _cell_length_a 3.63764638 _cell_length_b 3.63764638 _cell_length_c 21.83610900 _cell_angle_alpha 90.00000000 _cell_angle_beta 90.00000000 _cell_angle_gamma 59.13480772 _symmetry_Int_Tables_number 1 _chemical_formula_structural Ni2Ag(SBr)2 _chemical_formula_sum 'Ni2 Ag1 S2 Br2' _cell_volume 248.02425060 _cell_formula_…	POSCAR1129_CONTCARRuAg	-0.030600425	['Ni', 'Ag', 'Br', 'S']	8	Ni2 Ag1 S2 Br2	1	-0.491017801
R4ER_8	# generated using pymatgen data_CoNi2(SBr)2 _symmetry_space_group_name_H-M 'P 1' _cell_length_a 3.54936011 _cell_length_b 3.54936011 _cell_length_c 21.83610900 _cell_angle_alpha 90.00000000 _cell_angle_beta 90.00000000 _cell_angle_gamma 59.96420851 _symmetry_Int_Tables_number 1 _chemical_formula_structural CoNi2(SBr)2 _chemical_formula_sum 'Co1 Ni2 S2 Br2' _cell_volume 238.14927736 _cell_formula_…	POSCAR1129_CONTCARRuCo	0.104155402	['Ni', 'Co', 'Br', 'S']	8	Ni2 Co1 S2 Br2	1	-0.43212031
R4ER_9	# generated using pymatgen data_FeNi2(SBr)2 _symmetry_space_group_name_H-M 'P 1' _cell_length_a 3.56169390 _cell_length_b 3.56169390 _cell_length_c 21.83610900 _cell_angle_alpha 90.00000000 _cell_angle_beta 90.00000000 _cell_angle_gamma 60.01353681 _symmetry_Int_Tables_number 1 _chemical_formula_structural FeNi2(SBr)2 _chemical_formula_sum 'Fe1 Ni2 S2 Br2' _cell_volume 239.92654157 _cell_formula_…	POSCAR1129_CONTCARRuFe	0.146285211	['Fe', 'Ni', 'Br', 'S']	8	Ni2 Fe1 S2 Br2	1	-0.454592531
R4ER_10	# generated using pymatgen data_Ni2Ir(SBr)2 _symmetry_space_group_name_H-M 'P 1' _cell_length_a 3.58396517 _cell_length_b 3.58396517 _cell_length_c 21.83610900 _cell_angle_alpha 90.00000000 _cell_angle_beta 90.00000000 _cell_angle_gamma 59.95129862 _symmetry_Int_Tables_number 1 _chemical_formula_structural Ni2Ir(SBr)2 _chemical_formula_sum 'Ni2 Ir1 S2 Br2' _cell_volume 242.78402577 _cell_formula_…	POSCAR1129_CONTCARRuIr	0.104303484	['Ni', 'Br', 'Ir', 'S']	8	Ni2 Ir1 S2 Br2	1	-0.356113893
R4ER_11	# generated using pymatgen data_Ni2Os(SBr)2 _symmetry_space_group_name_H-M 'P 1' _cell_length_a 3.58794045 _cell_length_b 3.58794045 _cell_length_c 21.83610900 _cell_angle_alpha 90.00000000 _cell_angle_beta 90.00000000 _cell_angle_gamma 59.97996558 _symmetry_Int_Tables_number 1 _chemical_formula_structural Ni2Os(SBr)2 _chemical_formula_sum 'Ni2 Os1 S2 Br2' _cell_volume 243.39330405 _cell_formula_…	POSCAR1129_CONTCARRuOs	0.188422515	['Ni', 'Br', 'Os', 'S']	8	Ni2 Os1 S2 Br2	1	-0.271994861
R4ER_12	# generated using pymatgen data_Ni2Pt(SBr)2 _symmetry_space_group_name_H-M 'P 1' _cell_length_a 3.64074616 _cell_length_b 3.64074616 _cell_length_c 21.83610900 _cell_angle_alpha 90.00000000 _cell_angle_beta 90.00000000 _cell_angle_gamma 59.02636321 _symmetry_Int_Tables_number 1 _chemical_formula_structural Ni2Pt(SBr)2 _chemical_formula_sum 'Ni2 Pt1 S2 Br2' _cell_volume 248.16564315 _cell_formula_…	POSCAR1129_CONTCARRuPt	0.058705858	['Pt', 'Ni', 'Br', 'S']	8	Ni2 Pt1 S2 Br2	1	-0.401711519
R4ER_13	# generated using pymatgen data_Ni2Rh(SBr)2 _symmetry_space_group_name_H-M 'P 1' _cell_length_a 3.56916977 _cell_length_b 3.56916977 _cell_length_c 21.83610900 _cell_angle_alpha 90.00000000 _cell_angle_beta 90.00000000 _cell_angle_gamma 59.79716035 _symmetry_Int_Tables_number 1 _chemical_formula_structural Ni2Rh(SBr)2 _chemical_formula_sum 'Ni2 Rh1 S2 Br2' _cell_volume 240.40804111 _cell_formula_…	POSCAR1129_CONTCARRuRh	0.175661961	['Ni', 'Br', 'Rh', 'S']	8	Ni2 Rh1 S2 Br2	1	-0.499217504
R4ER_14	# generated using pymatgen data_TcNi2(SBr)2 _symmetry_space_group_name_H-M 'P 1' _cell_length_a 3.59208842 _cell_length_b 3.59208842 _cell_length_c 21.83610900 _cell_angle_alpha 90.00000000 _cell_angle_beta 90.00000000 _cell_angle_gamma 59.98083686 _symmetry_Int_Tables_number 1 _chemical_formula_structural TcNi2(SBr)2 _chemical_formula_sum 'Tc1 Ni2 S2 Br2' _cell_volume 243.95854135 _cell_formula_…	POSCAR1129_CONTCARRuTc	-0.011311238	['Ni', 'Tc', 'Br', 'S']	8	Ni2 Tc1 S2 Br2	1	-0.471728614
R4ER_15	# generated using pymatgen data_Ni2As2RuBr2 _symmetry_space_group_name_H-M 'P 1' _cell_length_a 3.69197057 _cell_length_b 3.69197057 _cell_length_c 21.83610900 _cell_angle_alpha 90.00000000 _cell_angle_beta 90.00000000 _cell_angle_gamma 60.02269647 _symmetry_Int_Tables_number 1 _chemical_formula_structural Ni2As2RuBr2 _chemical_formula_sum 'Ni2 As2 Ru1 Br2' _cell_volume 257.82298164 _cell_formula…	POSCAR1129_CONTCARSAs	0.180779004	['Ni', 'As', 'Br', 'Ru']	8	Ni2 Ru1 As2 Br2	1	-0.387347784
R4ER_16	# generated using pymatgen data_Ni2P2RuBr2 _symmetry_space_group_name_H-M 'P 1' _cell_length_a 3.54481336 _cell_length_b 3.54481336 _cell_length_c 21.83610900 _cell_angle_alpha 90.00000000 _cell_angle_beta 90.00000000 _cell_angle_gamma 60.00941998 _symmetry_Int_Tables_number 1 _chemical_formula_structural Ni2P2RuBr2 _chemical_formula_sum 'Ni2 P2 Ru1 Br2' _cell_volume 237.64782740 _cell_formula_un…	POSCAR1129_CONTCARSP	-0.075272835	['Ni', 'P', 'Br', 'Ru']	8	Ni2 Ru1 P2 Br2	1	-0.535690211
R4ER_17	# generated using pymatgen data_Ni2Ru(SeBr)2 _symmetry_space_group_name_H-M 'P 1' _cell_length_a 3.71898163 _cell_length_b 3.71898163 _cell_length_c 21.83610900 _cell_angle_alpha 90.00000000 _cell_angle_beta 90.00000000 _cell_angle_gamma 59.98624576 _symmetry_Int_Tables_number 1 _chemical_formula_structural Ni2Ru(SeBr)2 _chemical_formula_sum 'Ni2 Ru1 Se2 Br2' _cell_volume 261.51327773 _cell_formu…	POSCAR1129_CONTCARSSe	0.079785957	['Ni', 'Br', 'Se', 'Ru']	8	Ni2 Ru1 Se2 Br2	1	-0.38063142
R4ER_18	# generated using pymatgen data_Ni2Te2RuBr2 _symmetry_space_group_name_H-M 'P 1' _cell_length_a 3.88602184 _cell_length_b 3.88602184 _cell_length_c 21.83610900 _cell_angle_alpha 90.00000000 _cell_angle_beta 90.00000000 _cell_angle_gamma 59.99432946 _symmetry_Int_Tables_number 1 _chemical_formula_structural Ni2Te2RuBr2 _chemical_formula_sum 'Ni2 Te2 Ru1 Br2' _cell_volume 285.55616539 _cell_formula…	POSCAR1129_CONTCARSTe	0.168463048	['Ni', 'Te', 'Br', 'Ru']	8	Ni2 Ru1 Te2 Br2	1	-0.291954329
R4ER_19	# generated using pymatgen data_Cu2As2Se5 _symmetry_space_group_name_H-M 'P 1' _cell_length_a 3.67449170 _cell_length_b 6.35062324 _cell_length_c 21.21513600 _cell_angle_alpha 90.00000000 _cell_angle_beta 90.00000000 _cell_angle_gamma 106.61873251 _symmetry_Int_Tables_number 1 _chemical_formula_structural Cu2As2Se5 _chemical_formula_sum 'Cu2 As2 Se5' _cell_volume 474.38265695 _cell_formula_units_…	POSCAR1581_CONTCARBiAs	0.066854925	['Cu', 'Se', 'As']	2	Cu2 As2 Se5	1	-0.245901819
R4ER_20	# generated using pymatgen data_Cu2P2Se5 _symmetry_space_group_name_H-M 'P 1' _cell_length_a 3.52387829 _cell_length_b 6.31993510 _cell_length_c 21.21513600 _cell_angle_alpha 90.00000000 _cell_angle_beta 90.00000000 _cell_angle_gamma 106.02096569 _symmetry_Int_Tables_number 1 _chemical_formula_structural Cu2P2Se5 _chemical_formula_sum 'Cu2 P2 Se5' _cell_volume 454.12496303 _cell_formula_units_Z 1…	POSCAR1581_CONTCARBiP	0.1637463	['Cu', 'P', 'Se']	2	Cu2 P2 Se5	1	-0.175884418
R4ER_21	# generated using pymatgen data_Ag2Bi2Se5 _symmetry_space_group_name_H-M 'P 1' _cell_length_a 4.07727924 _cell_length_b 6.76587256 _cell_length_c 21.21513600 _cell_angle_alpha 90.00000000 _cell_angle_beta 90.00000000 _cell_angle_gamma 107.73597316 _symmetry_Int_Tables_number 1 _chemical_formula_structural Ag2Bi2Se5 _chemical_formula_sum 'Ag2 Bi2 Se5' _cell_volume 557.43159423 _cell_formula_units_…	POSCAR1581_CONTCARCuAg	0.137306716	['Bi', 'Ag', 'Se']	2	Ag2 Bi2 Se5	1	-0.185899306
R4ER_22	# generated using pymatgen data_Bi2As2Se5 _symmetry_space_group_name_H-M 'P 1' _cell_length_a 4.15964838 _cell_length_b 6.73053185 _cell_length_c 21.21513600 _cell_angle_alpha 90.00000000 _cell_angle_beta 90.00000000 _cell_angle_gamma 108.08605865 _symmetry_Int_Tables_number 1 _chemical_formula_structural Bi2As2Se5 _chemical_formula_sum 'Bi2 As2 Se5' _cell_volume 564.60622107 _cell_formula_units_…	POSCAR1581_CONTCARCuAs	0.195288602	['As', 'Bi', 'Se']	2	As2 Bi2 Se5	1	-0.12791742
R4ER_23	# generated using pymatgen data_Bi2Au2Se5 _symmetry_space_group_name_H-M 'P 1' _cell_length_a 4.04935717 _cell_length_b 6.77854330 _cell_length_c 21.21513600 _cell_angle_alpha 90.00000000 _cell_angle_beta 90.00000000 _cell_angle_gamma 107.68777122 _symmetry_Int_Tables_number 1 _chemical_formula_structural Bi2Au2Se5 _chemical_formula_sum 'Bi2 Au2 Se5' _cell_volume 554.80000518 _cell_formula_units_…	POSCAR1581_CONTCARCuAu	0.126629179	['Au', 'Bi', 'Se']	2	Au2 Bi2 Se5	1	-0.196576843
R4ER_24	# generated using pymatgen data_Co2Bi2Se5 _symmetry_space_group_name_H-M 'P 1' _cell_length_a 3.76892769 _cell_length_b 6.19972309 _cell_length_c 21.21513600 _cell_angle_alpha 90.00000000 _cell_angle_beta 90.00000000 _cell_angle_gamma 107.69221673 _symmetry_Int_Tables_number 1 _chemical_formula_structural Co2Bi2Se5 _chemical_formula_sum 'Co2 Bi2 Se5' _cell_volume 472.27324977 _cell_formula_units_…	POSCAR1581_CONTCARCuCo	0.131364819	['Bi', 'Co', 'Se']	2	Co2 Bi2 Se5	1	-0.191841203
R4ER_25	# generated using pymatgen data_Fe2Bi2Se5 _symmetry_space_group_name_H-M 'P 1' _cell_length_a 3.93801909 _cell_length_b 6.26394481 _cell_length_c 21.21513600 _cell_angle_alpha 90.00000000 _cell_angle_beta 90.00000000 _cell_angle_gamma 108.06364040 _symmetry_Int_Tables_number 1 _chemical_formula_structural Fe2Bi2Se5 _chemical_formula_sum 'Fe2 Bi2 Se5' _cell_volume 497.53180973 _cell_formula_units_…	POSCAR1581_CONTCARCuFe	0.147234172	['Fe', 'Bi', 'Se']	2	Fe2 Bi2 Se5	1	-0.17597185
R4ER_26	# generated using pymatgen data_Ge2Bi2Se5 _symmetry_space_group_name_H-M 'P 1' _cell_length_a 4.05784023 _cell_length_b 6.91065407 _cell_length_c 21.21513600 _cell_angle_alpha 90.00000000 _cell_angle_beta 90.00000000 _cell_angle_gamma 107.08687526 _symmetry_Int_Tables_number 1 _chemical_formula_structural Ge2Bi2Se5 _chemical_formula_sum 'Ge2 Bi2 Se5' _cell_volume 568.66220222 _cell_formula_units_…	POSCAR1581_CONTCARCuGe	0.094470676	['Ge', 'Bi', 'Se']	2	Ge2 Bi2 Se5	1	-0.228735346
R4ER_27	# generated using pymatgen data_Hg2Bi2Se5 _symmetry_space_group_name_H-M 'P 1' _cell_length_a 4.14648587 _cell_length_b 7.15776478 _cell_length_c 21.21513600 _cell_angle_alpha 90.00000000 _cell_angle_beta 90.00000000 _cell_angle_gamma 106.73733889 _symmetry_Int_Tables_number 1 _chemical_formula_structural Hg2Bi2Se5 _chemical_formula_sum 'Hg2 Bi2 Se5' _cell_volume 602.98075733 _cell_formula_units_…	POSCAR1581_CONTCARCuHg	0.124126231	['Hg', 'Bi', 'Se']	2	Hg2 Bi2 Se5	1	-0.199079791
R4ER_28	# generated using pymatgen data_Bi2Pd2Se5 _symmetry_space_group_name_H-M 'P 1' _cell_length_a 3.94718781 _cell_length_b 6.44491793 _cell_length_c 21.21513600 _cell_angle_alpha 90.00000000 _cell_angle_beta 90.00000000 _cell_angle_gamma 107.56556560 _symmetry_Int_Tables_number 1 _chemical_formula_structural Bi2Pd2Se5 _chemical_formula_sum 'Bi2 Pd2 Se5' _cell_volume 514.53330919 _cell_formula_units_…	POSCAR1581_CONTCARCuPd	-0.012536144	['Bi', 'Se', 'Pd']	2	Pd2 Bi2 Se5	1	-0.335742166
R4ER_29	# generated using pymatgen data_Bi2Ru2Se5 _symmetry_space_group_name_H-M 'P 1' _cell_length_a 3.82238140 _cell_length_b 6.20391519 _cell_length_c 21.21513600 _cell_angle_alpha 90.00000000 _cell_angle_beta 90.00000000 _cell_angle_gamma 108.01861699 _symmetry_Int_Tables_number 1 _chemical_formula_structural Bi2Ru2Se5 _chemical_formula_sum 'Bi2 Ru2 Se5' _cell_volume 478.41649008 _cell_formula_units_…	POSCAR1581_CONTCARCuRu	0.161556381	['Bi', 'Se', 'Ru']	2	Ru2 Bi2 Se5	1	-0.161649641
R4ER_30	# generated using pymatgen data_Tc2Bi2Se5 _symmetry_space_group_name_H-M 'P 1' _cell_length_a 3.91081142 _cell_length_b 5.95231179 _cell_length_c 21.21513600 _cell_angle_alpha 90.00000000 _cell_angle_beta 90.00000000 _cell_angle_gamma 109.01923840 _symmetry_Int_Tables_number 1 _chemical_formula_structural Tc2Bi2Se5 _chemical_formula_sum 'Tc2 Bi2 Se5' _cell_volume 466.89389327 _cell_formula_units_…	POSCAR1581_CONTCARCuTc	0.185720032	['Tc', 'Bi', 'Se']	2	Tc2 Bi2 Se5	1	-0.13748599
R4ER_31	# generated using pymatgen data_Cu2Bi2S5 _symmetry_space_group_name_H-M 'P 1' _cell_length_a 3.80399441 _cell_length_b 6.09488686 _cell_length_c 21.21513600 _cell_angle_alpha 90.00000000 _cell_angle_beta 90.00000000 _cell_angle_gamma 107.58482544 _symmetry_Int_Tables_number 1 _chemical_formula_structural Cu2Bi2S5 _chemical_formula_sum 'Cu2 Bi2 S5' _cell_volume 468.88635039 _cell_formula_units_Z 1…	POSCAR1581_CONTCARSeS	0.080491938	['Cu', 'Bi', 'S']	2	Cu2 Bi2 S5	1	-0.170069748
R4ER_32	# generated using pymatgen data_Cu2Bi2Te5 _symmetry_space_group_name_H-M 'P 1' _cell_length_a 4.19730355 _cell_length_b 6.84165822 _cell_length_c 21.21513600 _cell_angle_alpha 90.00000000 _cell_angle_beta 90.00000000 _cell_angle_gamma 108.21330821 _symmetry_Int_Tables_number 1 _chemical_formula_structural Cu2Bi2Te5 _chemical_formula_sum 'Cu2 Bi2 Te5' _cell_volume 578.70231892 _cell_formula_units_…	POSCAR1581_CONTCARSeTe	0.095170114	['Cu', 'Te', 'Bi']	2	Cu2 Bi2 Te5	1	-0.084097754
R4ER_34	# generated using pymatgen data_Ta2C2N _symmetry_space_group_name_H-M 'P 1' _cell_length_a 2.96511538 _cell_length_b 2.96510595 _cell_length_c 20.19823800 _cell_angle_alpha 90.00000000 _cell_angle_beta 90.00000000 _cell_angle_gamma 89.99977673 _symmetry_Int_Tables_number 1 _chemical_formula_structural Ta2C2N _chemical_formula_sum 'Ta2 C2 N1' _cell_volume 177.58051001 _cell_formula_units_Z 1 loop_…	POSCAR1879_CONTCARSeC	0.0844731	['N', 'Ta', 'C']	115	Ta2 C2 N1	1	0.0552108
R4ER_35	# generated using pymatgen data_Ta2P2N _symmetry_space_group_name_H-M 'P 1' _cell_length_a 3.16904024 _cell_length_b 3.16868921 _cell_length_c 20.19823800 _cell_angle_alpha 90.00000000 _cell_angle_beta 90.00000000 _cell_angle_gamma 90.03021502 _symmetry_Int_Tables_number 1 _chemical_formula_structural Ta2P2N _chemical_formula_sum 'Ta2 P2 N1' _cell_volume 202.82469153 _cell_formula_units_Z 1 loop_…	POSCAR1879_CONTCARSeP	-0.606705371	['N', 'P', 'Ta']	115	Ta2 P2 N1	1	-0.679206798
R4ER_36	# generated using pymatgen data_Ta2S2N _symmetry_space_group_name_H-M 'P 1' _cell_length_a 3.13897327 _cell_length_b 3.13978679 _cell_length_c 20.19823800 _cell_angle_alpha 90.00000000 _cell_angle_beta 90.00000000 _cell_angle_gamma 89.99991214 _symmetry_Int_Tables_number 1 _chemical_formula_structural Ta2S2N _chemical_formula_sum 'Ta2 S2 N1' _cell_volume 199.06791168 _cell_formula_units_Z 1 loop_…	POSCAR1879_CONTCARSeS	0.134284172	['N', 'Ta', 'S']	115	Ta2 S2 N1	1	-1.17864198
R4ER_38	# generated using pymatgen data_Hf2Se2N _symmetry_space_group_name_H-M 'P 1' _cell_length_a 3.37571438 _cell_length_b 3.37572041 _cell_length_c 20.19823800 _cell_angle_alpha 90.00000000 _cell_angle_beta 90.00000000 _cell_angle_gamma 89.99927102 _symmetry_Int_Tables_number 1 _chemical_formula_structural Hf2Se2N _chemical_formula_sum 'Hf2 Se2 N1' _cell_volume 230.16837355 _cell_formula_units_Z 1 lo…	POSCAR1879_CONTCARTaHf	0.066771176	['N', 'Se', 'Hf']	115	Hf2 Se2 N1	1	-1.54883776
R4ER_39	# generated using pymatgen data_Nb2Se2N _symmetry_space_group_name_H-M 'P 1' _cell_length_a 3.24961901 _cell_length_b 3.24948275 _cell_length_c 20.19823800 _cell_angle_alpha 90.00000000 _cell_angle_beta 90.00000000 _cell_angle_gamma 90.00039050 _symmetry_Int_Tables_number 1 _chemical_formula_structural Nb2Se2N _chemical_formula_sum 'Nb2 Se2 N1' _cell_volume 213.28492805 _cell_formula_units_Z 1 lo…	POSCAR1879_CONTCARTaNb	0.10216699	['N', 'Nb', 'Se']	115	Nb2 Se2 N1	1	-1.179329114
R4ER_40	# generated using pymatgen data_Ti2Se2N _symmetry_space_group_name_H-M 'P 1' _cell_length_a 3.19163272 _cell_length_b 3.19161103 _cell_length_c 20.19823800 _cell_angle_alpha 90.00000000 _cell_angle_beta 90.00000000 _cell_angle_gamma 90.00009507 _symmetry_Int_Tables_number 1 _chemical_formula_structural Ti2Se2N _chemical_formula_sum 'Ti2 Se2 N1' _cell_volume 205.74834566 _cell_formula_units_Z 1 lo…	POSCAR1879_CONTCARTaTi	0.187598142	['N', 'Ti', 'Se']	115	Ti2 Se2 N1	1	-1.351053642
R4ER_41	# generated using pymatgen data_V2Se2N _symmetry_space_group_name_H-M 'P 1' _cell_length_a 3.07239015 _cell_length_b 3.07519392 _cell_length_c 20.19823800 _cell_angle_alpha 90.00000000 _cell_angle_beta 90.00000000 _cell_angle_gamma 90.00047150 _symmetry_Int_Tables_number 1 _chemical_formula_structural V2Se2N _chemical_formula_sum 'V2 Se2 N1' _cell_volume 190.83690145 _cell_formula_units_Z 1 loop_…	POSCAR1879_CONTCARTaV	0.189015782	['V', 'N', 'Se']	115	V2 Se2 N1	1	-0.916661542
R4ER_42	# generated using pymatgen data_Zr2Se2N _symmetry_space_group_name_H-M 'P 1' _cell_length_a 3.41102244 _cell_length_b 3.41101853 _cell_length_c 20.19823800 _cell_angle_alpha 90.00000000 _cell_angle_beta 90.00000000 _cell_angle_gamma 89.99938931 _symmetry_Int_Tables_number 1 _chemical_formula_structural Zr2Se2N _chemical_formula_sum 'Zr2 Se2 N1' _cell_volume 235.00772625 _cell_formula_units_Z 1 lo…	POSCAR1879_CONTCARTaZr	0.057178624	['Zr', 'N', 'Se']	115	Zr2 Se2 N1	1	-1.58208377
R4ER_43	# generated using pymatgen data_Mn(AgTe2)2 _symmetry_space_group_name_H-M 'P 1' _cell_length_a 3.70020172 _cell_length_b 3.68445751 _cell_length_c 25.97038600 _cell_angle_alpha 90.00000000 _cell_angle_beta 90.00000000 _cell_angle_gamma 119.92296531 _symmetry_Int_Tables_number 1 _chemical_formula_structural Mn(AgTe2)2 _chemical_formula_sum 'Mn1 Ag2 Te4' _cell_volume 306.86304441 _cell_formula_unit…	POSCAR2551_CONTCARInAg	0.100386609	['Te', 'Mn', 'Ag']	1	Mn1 Ag2 Te4	1	-0.292482781
R4ER_45	# generated using pymatgen data_Mn(CdTe2)2 _symmetry_space_group_name_H-M 'P 1' _cell_length_a 4.08915475 _cell_length_b 4.08880661 _cell_length_c 25.97038600 _cell_angle_alpha 90.00000000 _cell_angle_beta 90.00000000 _cell_angle_gamma 119.93247354 _symmetry_Int_Tables_number 1 _chemical_formula_structural Mn(CdTe2)2 _chemical_formula_sum 'Mn1 Cd2 Te4' _cell_volume 376.30003830 _cell_formula_unit…	POSCAR2551_CONTCARInCd	0.140571813	['Te', 'Mn', 'Cd']	1	Mn1 Cd2 Te4	1	-0.417243167
R4ER_46	# generated using pymatgen data_Mn(CoTe2)2 _symmetry_space_group_name_H-M 'P 1' _cell_length_a 3.77840467 _cell_length_b 3.77730556 _cell_length_c 25.97038600 _cell_angle_alpha 90.00000000 _cell_angle_beta 90.00000000 _cell_angle_gamma 119.98388511 _symmetry_Int_Tables_number 1 _chemical_formula_structural Mn(CoTe2)2 _chemical_formula_sum 'Mn1 Co2 Te4' _cell_volume 321.04811393 _cell_formula_unit…	POSCAR2551_CONTCARInCo	0.173767233	['Te', 'Mn', 'Co']	8	Mn1 Co2 Te4	1	-0.219102157
R4ER_47	# generated using pymatgen data_Mn(CuTe2)2 _symmetry_space_group_name_H-M 'P 1' _cell_length_a 3.69103371 _cell_length_b 3.78302563 _cell_length_c 25.97038600 _cell_angle_alpha 90.00000000 _cell_angle_beta 90.00000000 _cell_angle_gamma 119.15668037 _symmetry_Int_Tables_number 1 _chemical_formula_structural Mn(CuTe2)2 _chemical_formula_sum 'Mn1 Cu2 Te4' _cell_volume 316.68283699 _cell_formula_unit…	POSCAR2551_CONTCARInCu	0.095636324	['Cu', 'Te', 'Mn']	1	Mn1 Cu2 Te4	1	-0.297233066
R4ER_49	# generated using pymatgen data_Mn(HgTe2)2 _symmetry_space_group_name_H-M 'P 1' _cell_length_a 4.10770286 _cell_length_b 4.09219733 _cell_length_c 25.97038600 _cell_angle_alpha 90.00000000 _cell_angle_beta 90.00000000 _cell_angle_gamma 120.14907047 _symmetry_Int_Tables_number 1 _chemical_formula_structural Mn(HgTe2)2 _chemical_formula_sum 'Mn1 Hg2 Te4' _cell_volume 377.49420969 _cell_formula_unit…	POSCAR2551_CONTCARInHg	0.144883677	['Hg', 'Te', 'Mn']	1	Mn1 Hg2 Te4	1	-0.247985713
R4ER_50	# generated using pymatgen data_Mn(NiTe2)2 _symmetry_space_group_name_H-M 'P 1' _cell_length_a 3.70353404 _cell_length_b 3.70726758 _cell_length_c 25.97038600 _cell_angle_alpha 90.00000000 _cell_angle_beta 90.00000000 _cell_angle_gamma 119.93540172 _symmetry_Int_Tables_number 1 _chemical_formula_structural Mn(NiTe2)2 _chemical_formula_sum 'Mn1 Ni2 Te4' _cell_volume 309.00224806 _cell_formula_unit…	POSCAR2551_CONTCARInNi	0.077678706	['Ni', 'Te', 'Mn']	1	Mn1 Ni2 Te4	1	-0.315190684
R4ER_51	# generated using pymatgen data_Mn(TlTe2)2 _symmetry_space_group_name_H-M 'P 1' _cell_length_a 4.35467332 _cell_length_b 4.34852579 _cell_length_c 25.97038600 _cell_angle_alpha 90.00000000 _cell_angle_beta 90.00000000 _cell_angle_gamma 120.04603414 _symmetry_Int_Tables_number 1 _chemical_formula_structural Mn(TlTe2)2 _chemical_formula_sum 'Mn1 Tl2 Te4' _cell_volume 425.70134579 _cell_formula_unit…	POSCAR2551_CONTCARInTl	0.051862815	['Te', 'Mn', 'Tl']	1	Mn1 Tl2 Te4	1	-0.25510613
R4ER_52	# generated using pymatgen data_Mn(ZnTe2)2 _symmetry_space_group_name_H-M 'P 1' _cell_length_a 4.08757087 _cell_length_b 4.08864166 _cell_length_c 25.97038600 _cell_angle_alpha 90.00000000 _cell_angle_beta 90.00000000 _cell_angle_gamma 120.00988173 _symmetry_Int_Tables_number 1 _chemical_formula_structural Mn(ZnTe2)2 _chemical_formula_sum 'Mn1 Zn2 Te4' _cell_volume 375.84616884 _cell_formula_unit…	POSCAR2551_CONTCARInZn	0.081294291	['Te', 'Mn', 'Zn']	1	Mn1 Zn2 Te4	1	-0.431362321
R4ER_54	# generated using pymatgen data_Cr(InTe2)2 _symmetry_space_group_name_H-M 'P 1' _cell_length_a 4.30939904 _cell_length_b 4.30257090 _cell_length_c 25.97038600 _cell_angle_alpha 90.00000000 _cell_angle_beta 90.00000000 _cell_angle_gamma 120.04872641 _symmetry_Int_Tables_number 1 _chemical_formula_structural Cr(InTe2)2 _chemical_formula_sum 'Cr1 In2 Te4' _cell_volume 416.81211610 _cell_formula_unit…	POSCAR2551_CONTCARMnCr	-0.002358554	['Cr', 'Te', 'In']	1	Cr1 In2 Te4	1	-0.423147051
R4ER_55	# generated using pymatgen data_In2FeTe4 _symmetry_space_group_name_H-M 'P 1' _cell_length_a 4.21288197 _cell_length_b 4.20881311 _cell_length_c 25.97038600 _cell_angle_alpha 90.00000000 _cell_angle_beta 90.00000000 _cell_angle_gamma 119.94523376 _symmetry_Int_Tables_number 1 _chemical_formula_structural In2FeTe4 _chemical_formula_sum 'In2 Fe1 Te4' _cell_volume 399.01330263 _cell_formula_units_Z …	POSCAR2551_CONTCARMnFe	0.112353398	['Fe', 'In', 'Te']	1	Fe1 In2 Te4	1	-0.3084351
R4ER_57	# generated using pymatgen data_V(InTe2)2 _symmetry_space_group_name_H-M 'P 1' _cell_length_a 4.31960382 _cell_length_b 4.32204264 _cell_length_c 25.97038600 _cell_angle_alpha 90.00000000 _cell_angle_beta 90.00000000 _cell_angle_gamma 119.95678059 _symmetry_Int_Tables_number 1 _chemical_formula_structural V(InTe2)2 _chemical_formula_sum 'V1 In2 Te4' _cell_volume 420.07900226 _cell_formula_units_Z…	POSCAR2551_CONTCARMnV	-0.056880087	['In', 'V', 'Te']	1	V1 In2 Te4	1	-0.477668584
R4ER_60	# generated using pymatgen data_YScSeO2 _symmetry_space_group_name_H-M 'P 1' _cell_length_a 4.01133231 _cell_length_b 5.07804781 _cell_length_c 21.58666600 _cell_angle_alpha 90.00000000 _cell_angle_beta 90.00000000 _cell_angle_gamma 90.00000000 _symmetry_Int_Tables_number 1 _chemical_formula_structural YScSeO2 _chemical_formula_sum 'Y2 Sc2 Se2 O4' _cell_volume 439.71471521 _cell_formula_units_Z 2…	POSCAR2784_CONTCARHfSc	-1.319360728	['Sc', 'Se', 'Y', 'O']	28	Y2 Sc2 Se2 O4	1	-3.033818627
R4ER_63	# generated using pymatgen data_Y2SeO2 _symmetry_space_group_name_H-M 'P 1' _cell_length_a 4.28752733 _cell_length_b 5.35079362 _cell_length_c 21.58666600 _cell_angle_alpha 90.00000000 _cell_angle_beta 90.00000000 _cell_angle_gamma 90.00000000 _symmetry_Int_Tables_number 1 _chemical_formula_structural Y2SeO2 _chemical_formula_sum 'Y4 Se2 O4' _cell_volume 495.23425248 _cell_formula_units_Z 2 loop_…	POSCAR2784_CONTCARHfY	-1.627186839	['Se', 'Y', 'O']	28	Y4 Se2 O4	1	-3.046805009
R4ER_65	# generated using pymatgen data_YHfSeN2 _symmetry_space_group_name_H-M 'P 1' _cell_length_a 4.18065706 _cell_length_b 4.82399825 _cell_length_c 21.58666600 _cell_angle_alpha 90.00000000 _cell_angle_beta 90.00000000 _cell_angle_gamma 90.00000000 _symmetry_Int_Tables_number 1 _chemical_formula_structural YHfSeN2 _chemical_formula_sum 'Y2 Hf2 Se2 N4' _cell_volume 435.34870441 _cell_formula_units_Z 2…	POSCAR2784_CONTCARON	0.15765726	['N', 'Hf', 'Se', 'Y']	51	Y2 Hf2 Se2 N4	1	-1.457951676
R4ER_72	# generated using pymatgen data_SrScAgO3 _symmetry_space_group_name_H-M 'P 1' _cell_length_a 3.85526328 _cell_length_b 3.86160913 _cell_length_c 19.75549900 _cell_angle_alpha 90.00000000 _cell_angle_beta 90.00000000 _cell_angle_gamma 120.02007492 _symmetry_Int_Tables_number 1 _chemical_formula_structural SrScAgO3 _chemical_formula_sum 'Sr1 Sc1 Ag1 O3' _cell_volume 254.65552454 _cell_formula_units…	POSCAR2898_CONTCARFeAg	-1.469472002	['Sc', 'O', 'Ag', 'Sr']	156	Sr1 Sc1 Ag1 O3	1	-2.268999608
R4ER_73	# generated using pymatgen data_SrScAuO3 _symmetry_space_group_name_H-M 'P 1' _cell_length_a 3.62113657 _cell_length_b 4.04276649 _cell_length_c 19.75549900 _cell_angle_alpha 90.00000000 _cell_angle_beta 90.00000000 _cell_angle_gamma 117.38844815 _symmetry_Int_Tables_number 1 _chemical_formula_structural SrScAuO3 _chemical_formula_sum 'Sr1 Sc1 Au1 O3' _cell_volume 256.79088738 _cell_formula_units…	POSCAR2898_CONTCARFeAu	-1.870777399	['Sc', 'Au', 'O', 'Sr']	1	Sr1 Sc1 Au1 O3	1	-2.174572492
R4ER_74	# generated using pymatgen data_SrScCrO3 _symmetry_space_group_name_H-M 'P 1' _cell_length_a 3.72346497 _cell_length_b 3.88706447 _cell_length_c 19.75549900 _cell_angle_alpha 90.00000000 _cell_angle_beta 90.00000000 _cell_angle_gamma 121.47081864 _symmetry_Int_Tables_number 1 _chemical_formula_structural SrScCrO3 _chemical_formula_sum 'Sr1 Sc1 Cr1 O3' _cell_volume 243.86994237 _cell_formula_units…	POSCAR2898_CONTCARFeCr	-0.260354385	['Sc', 'Cr', 'O', 'Sr']	8	Sr1 Sc1 Cr1 O3	1	-2.370044252
R4ER_75	# generated using pymatgen data_SrScCuO3 _symmetry_space_group_name_H-M 'P 1' _cell_length_a 3.65124904 _cell_length_b 3.65378792 _cell_length_c 19.75549900 _cell_angle_alpha 90.00000000 _cell_angle_beta 90.00000000 _cell_angle_gamma 120.00132052 _symmetry_Int_Tables_number 1 _chemical_formula_structural SrScCuO3 _chemical_formula_sum 'Sr1 Sc1 Cu1 O3' _cell_volume 228.24309535 _cell_formula_units…	POSCAR2898_CONTCARFeCu	-1.33290887	['Sc', 'Cu', 'O', 'Sr']	8	Sr1 Sc1 Cu1 O3	1	-2.233954283
R4ER_76	# generated using pymatgen data_SrScRhO3 _symmetry_space_group_name_H-M 'P 1' _cell_length_a 4.12585910 _cell_length_b 3.99030687 _cell_length_c 19.75549900 _cell_angle_alpha 90.00000000 _cell_angle_beta 90.00000000 _cell_angle_gamma 119.14600229 _symmetry_Int_Tables_number 1 _chemical_formula_structural SrScRhO3 _chemical_formula_sum 'Sr1 Sc1 Rh1 O3' _cell_volume 284.06168831 _cell_formula_units…	POSCAR2898_CONTCARFeRh	-1.26076391	['Sc', 'O', 'Rh', 'Sr']	1	Sr1 Sc1 Rh1 O3	1	-2.222291827
R4ER_77	# generated using pymatgen data_SrScRuO3 _symmetry_space_group_name_H-M 'P 1' _cell_length_a 3.71524004 _cell_length_b 3.72639066 _cell_length_c 19.75549900 _cell_angle_alpha 90.00000000 _cell_angle_beta 90.00000000 _cell_angle_gamma 119.96221896 _symmetry_Int_Tables_number 1 _chemical_formula_structural SrScRuO3 _chemical_formula_sum 'Sr1 Sc1 Ru1 O3' _cell_volume 236.95130770 _cell_formula_units…	POSCAR2898_CONTCARFeRu	-0.844499418	['Sc', 'Ru', 'O', 'Sr']	8	Sr1 Sc1 Ru1 O3	1	-2.034046145
R4ER_78	# generated using pymatgen data_SrCaFeO3 _symmetry_space_group_name_H-M 'P 1' _cell_length_a 4.07738237 _cell_length_b 3.96949673 _cell_length_c 19.75549900 _cell_angle_alpha 90.00000000 _cell_angle_beta 90.00000000 _cell_angle_gamma 119.48094008 _symmetry_Int_Tables_number 1 _chemical_formula_structural SrCaFeO3 _chemical_formula_sum 'Sr1 Ca1 Fe1 O3' _cell_volume 278.34496890 _cell_formula_units…	POSCAR2898_CONTCARScCa	-0.839728318	['Fe', 'O', 'Ca', 'Sr']	1	Sr1 Ca1 Fe1 O3	1	-2.172006388
R4ER_79	# generated using pymatgen data_SrMgFeO3 _symmetry_space_group_name_H-M 'P 1' _cell_length_a 3.61424981 _cell_length_b 3.61383843 _cell_length_c 19.75549900 _cell_angle_alpha 90.00000000 _cell_angle_beta 90.00000000 _cell_angle_gamma 120.00641131 _symmetry_Int_Tables_number 1 _chemical_formula_structural SrMgFeO3 _chemical_formula_sum 'Sr1 Mg1 Fe1 O3' _cell_volume 223.44851520 _cell_formula_units…	POSCAR2898_CONTCARScMg	-0.66119379	['Fe', 'Mg', 'O', 'Sr']	156	Sr1 Mg1 Fe1 O3	1	-1.99347186
R4ER_80	# generated using pymatgen data_Sr2FeO3 _symmetry_space_group_name_H-M 'P 1' _cell_length_a 4.07625865 _cell_length_b 4.21848800 _cell_length_c 19.75549900 _cell_angle_alpha 90.00000000 _cell_angle_beta 90.00000000 _cell_angle_gamma 119.28474340 _symmetry_Int_Tables_number 1 _chemical_formula_structural Sr2FeO3 _chemical_formula_sum 'Sr2 Fe1 O3' _cell_volume 296.29369820 _cell_formula_units_Z 1 l…	POSCAR2898_CONTCARScSr	-0.774354278	['Fe', 'O', 'Sr']	6	Sr2 Fe1 O3	1	-2.106632348
R4ER_81	# generated using pymatgen data_SrYFeO3 _symmetry_space_group_name_H-M 'P 1' _cell_length_a 3.83259952 _cell_length_b 3.83251804 _cell_length_c 19.75549900 _cell_angle_alpha 90.00000000 _cell_angle_beta 90.00000000 _cell_angle_gamma 120.08544005 _symmetry_Int_Tables_number 1 _chemical_formula_structural SrYFeO3 _chemical_formula_sum 'Sr1 Y1 Fe1 O3' _cell_volume 251.08555827 _cell_formula_units_Z …	POSCAR2898_CONTCARScY	-0.908578077	['Fe', 'O', 'Y', 'Sr']	156	Sr1 Y1 Fe1 O3	1	-2.240856147
R4ER_84	# generated using pymatgen data_CaScFeO3 _symmetry_space_group_name_H-M 'P 1' _cell_length_a 3.64992794 _cell_length_b 3.65089826 _cell_length_c 19.75549900 _cell_angle_alpha 90.00000000 _cell_angle_beta 90.00000000 _cell_angle_gamma 120.02036965 _symmetry_Int_Tables_number 1 _chemical_formula_structural CaScFeO3 _chemical_formula_sum 'Ca1 Sc1 Fe1 O3' _cell_volume 227.93629109 _cell_formula_units…	POSCAR2898_CONTCARSrCa	-1.01366727	['Sc', 'O', 'Ca', 'Fe']	156	Ca1 Sc1 Fe1 O3	1	-2.34594534
R4ER_86	# generated using pymatgen data_MgScFeO3 _symmetry_space_group_name_H-M 'P 1' _cell_length_a 3.43855123 _cell_length_b 3.43879600 _cell_length_c 19.75549900 _cell_angle_alpha 90.00000000 _cell_angle_beta 90.00000000 _cell_angle_gamma 120.19417495 _symmetry_Int_Tables_number 1 _chemical_formula_structural MgScFeO3 _chemical_formula_sum 'Mg1 Sc1 Fe1 O3' _cell_volume 201.90518043 _cell_formula_units…	POSCAR2898_CONTCARSrMg	-1.002305465	['Sc', 'Mg', 'O', 'Fe']	8	Mg1 Sc1 Fe1 O3	1	-2.334583535
R4ER_87	# generated using pymatgen data_Sc2FeO3 _symmetry_space_group_name_H-M 'P 1' _cell_length_a 3.43720302 _cell_length_b 3.43595317 _cell_length_c 19.75549900 _cell_angle_alpha 90.00000000 _cell_angle_beta 90.00000000 _cell_angle_gamma 119.82527062 _symmetry_Int_Tables_number 1 _chemical_formula_structural Sc2FeO3 _chemical_formula_sum 'Sc2 Fe1 O3' _cell_volume 202.41049395 _cell_formula_units_Z 1 l…	POSCAR2898_CONTCARSrSc	-1.18312563	['Sc', 'O', 'Fe']	38	Sc2 Fe1 O3	1	-2.5154037
R4ER_88	# generated using pymatgen data_YScFeO3 _symmetry_space_group_name_H-M 'P 1' _cell_length_a 3.53579077 _cell_length_b 3.55069698 _cell_length_c 19.75549900 _cell_angle_alpha 90.00000000 _cell_angle_beta 90.00000000 _cell_angle_gamma 119.75778657 _symmetry_Int_Tables_number 1 _chemical_formula_structural YScFeO3 _chemical_formula_sum 'Y1 Sc1 Fe1 O3' _cell_volume 215.31467115 _cell_formula_units_Z …	POSCAR2898_CONTCARSrY	-1.157509253	['Sc', 'O', 'Y', 'Fe']	1	Y1 Sc1 Fe1 O3	1	-2.489787323
R4ER_89	# generated using pymatgen data_Ga2AgSe4 _symmetry_space_group_name_H-M 'P 1' _cell_length_a 3.88506945 _cell_length_b 3.88506946 _cell_length_c 24.75456200 _cell_angle_alpha 90.00000000 _cell_angle_beta 90.00000000 _cell_angle_gamma 119.99999986 _symmetry_Int_Tables_number 1 _chemical_formula_structural Ga2AgSe4 _chemical_formula_sum 'Ga2 Ag1 Se4' _cell_volume 323.58132844 _cell_formula_units_Z …	POSCAR3587_CONTCARCdAg	0.096217702	['Ga', 'Ag', 'Se']	156	Ag1 Ga2 Se4	1	-0.59269158
R4ER_90	# generated using pymatgen data_Ga2CuSe4 _symmetry_space_group_name_H-M 'P 1' _cell_length_a 3.80802279 _cell_length_b 3.80802281 _cell_length_c 24.75456200 _cell_angle_alpha 90.00000000 _cell_angle_beta 90.00000000 _cell_angle_gamma 119.99999986 _symmetry_Int_Tables_number 1 _chemical_formula_structural Ga2CuSe4 _chemical_formula_sum 'Ga2 Cu1 Se4' _cell_volume 310.87439929 _cell_formula_units_Z …	POSCAR3587_CONTCARCdCu	0.064523187	['Cu', 'Ga', 'Se']	156	Cu1 Ga2 Se4	1	-0.624386096
R4ER_91	# generated using pymatgen data_Ga2HgSe4 _symmetry_space_group_name_H-M 'P 1' _cell_length_a 3.98605471 _cell_length_b 3.98605473 _cell_length_c 24.75456200 _cell_angle_alpha 90.00000000 _cell_angle_beta 90.00000000 _cell_angle_gamma 119.99999985 _symmetry_Int_Tables_number 1 _chemical_formula_structural Ga2HgSe4 _chemical_formula_sum 'Ga2 Hg1 Se4' _cell_volume 340.62176195 _cell_formula_units_Z …	POSCAR3587_CONTCARCdHg	0.142815562	['Hg', 'Ga', 'Se']	156	Hg1 Ga2 Se4	1	-0.54609372
R4ER_92	# generated using pymatgen data_In(GaSe2)2 _symmetry_space_group_name_H-M 'P 1' _cell_length_a 4.05259637 _cell_length_b 4.05259639 _cell_length_c 24.75456200 _cell_angle_alpha 90.00000000 _cell_angle_beta 90.00000000 _cell_angle_gamma 119.99999984 _symmetry_Int_Tables_number 1 _chemical_formula_structural In(GaSe2)2 _chemical_formula_sum 'In1 Ga2 Se4' _cell_volume 352.08910188 _cell_formula_unit…	POSCAR3587_CONTCARCdIn	0.080092761	['In', 'Ga', 'Se']	156	In1 Ga2 Se4	1	-0.608816521
R4ER_94	# generated using pymatgen data_Zn(GaSe2)2 _symmetry_space_group_name_H-M 'P 1' _cell_length_a 3.88118744 _cell_length_b 3.88118746 _cell_length_c 24.75456200 _cell_angle_alpha 90.00000000 _cell_angle_beta 90.00000000 _cell_angle_gamma 119.99999986 _symmetry_Int_Tables_number 1 _chemical_formula_structural Zn(GaSe2)2 _chemical_formula_sum 'Zn1 Ga2 Se4' _cell_volume 322.93499865 _cell_formula_unit…	POSCAR3587_CONTCARCdZn	0.019162494	['Ga', 'Se', 'Zn']	156	Zn1 Ga2 Se4	1	-0.726373141
R4ER_95	# generated using pymatgen data_Al2CdSe4 _symmetry_space_group_name_H-M 'P 1' _cell_length_a 3.94310257 _cell_length_b 3.94310258 _cell_length_c 24.75456200 _cell_angle_alpha 90.00000000 _cell_angle_beta 90.00000000 _cell_angle_gamma 119.99999985 _symmetry_Int_Tables_number 1 _chemical_formula_structural Al2CdSe4 _chemical_formula_sum 'Al2 Cd1 Se4' _cell_volume 333.32050286 _cell_formula_units_Z …	POSCAR3587_CONTCARGaAl	0.072144192	['Cd', 'Se', 'Al']	156	Cd1 Al2 Se4	1	-0.933525166
R4ER_96	# generated using pymatgen data_Cd(InSe2)2 _symmetry_space_group_name_H-M 'P 1' _cell_length_a 4.14051601 _cell_length_b 4.14051603 _cell_length_c 24.75456200 _cell_angle_alpha 90.00000000 _cell_angle_beta 90.00000000 _cell_angle_gamma 119.99999984 _symmetry_Int_Tables_number 1 _chemical_formula_structural Cd(InSe2)2 _chemical_formula_sum 'Cd1 In2 Se4' _cell_volume 367.53171258 _cell_formula_unit…	POSCAR3587_CONTCARGaIn	6.41E-05	['In', 'Cd', 'Se']	156	Cd1 In2 Se4	1	-0.702043907
R4ER_97	# generated using pymatgen data_Cd(GaP2)2 _symmetry_space_group_name_H-M 'P 1' _cell_length_a 3.89093539 _cell_length_b 3.89093540 _cell_length_c 24.75456200 _cell_angle_alpha 90.00000000 _cell_angle_beta 90.00000000 _cell_angle_gamma 119.99999986 _symmetry_Int_Tables_number 1 _chemical_formula_structural Cd(GaP2)2 _chemical_formula_sum 'Cd1 Ga2 P4' _cell_volume 324.55919585 _cell_formula_units_Z…	POSCAR3587_CONTCARSeP	0.184487709	['Ga', 'P', 'Cd']	156	Cd1 Ga2 P4	1	0.111986281
R4ER_98	# generated using pymatgen data_Cd(GaS2)2 _symmetry_space_group_name_H-M 'P 1' _cell_length_a 3.77964358 _cell_length_b 3.77964360 _cell_length_c 24.75456200 _cell_angle_alpha 90.00000000 _cell_angle_beta 90.00000000 _cell_angle_gamma 119.99999987 _symmetry_Int_Tables_number 1 _chemical_formula_structural Cd(GaS2)2 _chemical_formula_sum 'Cd1 Ga2 S4' _cell_volume 306.25809481 _cell_formula_units_Z…	POSCAR3587_CONTCARSeS	-0.037399992	['Ga', 'Cd', 'S']	156	Cd1 Ga2 S4	1	-0.7677037
R4ER_99	# generated using pymatgen data_Cd(GaTe2)2 _symmetry_space_group_name_H-M 'P 1' _cell_length_a 4.29160629 _cell_length_b 4.29160631 _cell_length_c 24.75456200 _cell_angle_alpha 90.00000000 _cell_angle_beta 90.00000000 _cell_angle_gamma 119.99999983 _symmetry_Int_Tables_number 1 _chemical_formula_structural Cd(GaTe2)2 _chemical_formula_sum 'Cd1 Ga2 Te4' _cell_volume 394.84407639 _cell_formula_unit…	POSCAR3587_CONTCARSeTe	-0.001731751	['Ga', 'Te', 'Cd']	156	Cd1 Ga2 Te4	1	-0.461786801
R4ER_100	# generated using pymatgen data_Te2Pd(AuSe)2 _symmetry_space_group_name_H-M 'P 1' _cell_length_a 4.10179180 _cell_length_b 4.10179180 _cell_length_c 25.00809100 _cell_angle_alpha 90.00000000 _cell_angle_beta 90.00000000 _cell_angle_gamma 60.09578550 _symmetry_Int_Tables_number 1 _chemical_formula_structural Te2Pd(AuSe)2 _chemical_formula_sum 'Te2 Pd1 Au2 Se2' _cell_volume 364.73443593 _cell_formu…	POSCAR5374_CONTCARGaAu	0.105567685	['Au', 'Te', 'Se', 'Pd']	8	Au2 Te2 Pd1 Se2	1	-0.33967576
R4ER_102	# generated using pymatgen data_Ga2Cu(TeSe)2 _symmetry_space_group_name_H-M 'P 1' _cell_length_a 3.91094037 _cell_length_b 3.91094037 _cell_length_c 25.00809100 _cell_angle_alpha 90.00000000 _cell_angle_beta 90.00000000 _cell_angle_gamma 59.85613236 _symmetry_Int_Tables_number 1 _chemical_formula_structural Ga2Cu(TeSe)2 _chemical_formula_sum 'Ga2 Cu1 Te2 Se2' _cell_volume 330.78220341 _cell_formu…	POSCAR5374_CONTCARPdCu	0.184618891	['Ga', 'Te', 'Se', 'Cu']	8	Ga2 Te2 Cu1 Se2	1	-0.504290391
R4ER_103	# generated using pymatgen data_Ga2Ni(TeSe)2 _symmetry_space_group_name_H-M 'P 1' _cell_length_a 3.86614050 _cell_length_b 3.86614050 _cell_length_c 25.00809100 _cell_angle_alpha 90.00000000 _cell_angle_beta 90.00000000 _cell_angle_gamma 60.05486970 _symmetry_Int_Tables_number 1 _chemical_formula_structural Ga2Ni(TeSe)2 _chemical_formula_sum 'Ga2 Ni1 Te2 Se2' _cell_volume 323.89653066 _cell_formu…	POSCAR5374_CONTCARPdNi	0.141888707	['Ni', 'Ga', 'Te', 'Se']	8	Ga2 Te2 Ni1 Se2	1	-0.547020576
R4ER_104	# generated using pymatgen data_Ga2Te2PtSe2 _symmetry_space_group_name_H-M 'P 1' _cell_length_a 3.95961593 _cell_length_b 3.95961593 _cell_length_c 25.00809100 _cell_angle_alpha 90.00000000 _cell_angle_beta 90.00000000 _cell_angle_gamma 60.69859136 _symmetry_Int_Tables_number 1 _chemical_formula_structural Ga2Te2PtSe2 _chemical_formula_sum 'Ga2 Te2 Pt1 Se2' _cell_volume 341.92563214 _cell_formula…	POSCAR5374_CONTCARPdPt	0.091329224	['Pt', 'Ga', 'Te', 'Se']	8	Ga2 Te2 Pt1 Se2	1	-0.597580059
R4ER_105	# generated using pymatgen data_Ga2Te2RuSe2 _symmetry_space_group_name_H-M 'P 1' _cell_length_a 3.99822301 _cell_length_b 3.99822301 _cell_length_c 25.00809100 _cell_angle_alpha 90.00000000 _cell_angle_beta 90.00000000 _cell_angle_gamma 60.08969757 _symmetry_Int_Tables_number 1 _chemical_formula_structural Ga2Te2RuSe2 _chemical_formula_sum 'Ga2 Te2 Ru1 Se2' _cell_volume 346.52696171 _cell_formula…	POSCAR5374_CONTCARPdRu	0.136384012	['Ga', 'Te', 'Se', 'Ru']	8	Ga2 Te2 Ru1 Se2	1	-0.55252527
R4ER_106	# generated using pymatgen data_Ga2Pd(SeS)2 _symmetry_space_group_name_H-M 'P 1' _cell_length_a 3.81481193 _cell_length_b 3.81481193 _cell_length_c 25.00809100 _cell_angle_alpha 90.00000000 _cell_angle_beta 90.00000000 _cell_angle_gamma 60.33435716 _symmetry_Int_Tables_number 1 _chemical_formula_structural Ga2Pd(SeS)2 _chemical_formula_sum 'Ga2 Pd1 Se2 S2' _cell_volume 316.23564931 _cell_formula_…	POSCAR5374_CONTCARTeS	0.064794036	['Ga', 'Se', 'Pd', 'S']	8	Ga2 S2 Pd1 Se2	1	-0.665509671
R4ER_107	# generated using pymatgen data_Ga2PdSe4 _symmetry_space_group_name_H-M 'P 1' _cell_length_a 3.85943495 _cell_length_b 3.85943495 _cell_length_c 25.00809100 _cell_angle_alpha 90.00000000 _cell_angle_beta 90.00000000 _cell_angle_gamma 60.35634987 _symmetry_Int_Tables_number 1 _chemical_formula_structural Ga2PdSe4 _chemical_formula_sum 'Ga2 Pd1 Se4' _cell_volume 323.74787155 _cell_formula_units_Z 1…	POSCAR5374_CONTCARTeSe	0.009497528	['Ga', 'Pd', 'Se']	8	Ga2 Se4 Pd1	1	-0.679411754
R4ER_108	# generated using pymatgen data_In2AsSe4 _symmetry_space_group_name_H-M 'P 1' _cell_length_a 4.14277835 _cell_length_b 4.13830122 _cell_length_c 25.05567500 _cell_angle_alpha 90.00000000 _cell_angle_beta 90.00000000 _cell_angle_gamma 119.81485163 _symmetry_Int_Tables_number 1 _chemical_formula_structural In2AsSe4 _chemical_formula_sum 'In2 As1 Se4' _cell_volume 372.69860740 _cell_formula_units_Z …	POSCAR5945_CONTCARAgAs	0.158143589	['In', 'Se', 'As']	1	In2 As1 Se4	1	-0.443754626
R4ER_111	# generated using pymatgen data_In2CuSe4 _symmetry_space_group_name_H-M 'P 1' _cell_length_a 3.98644148 _cell_length_b 3.96685047 _cell_length_c 25.05567500 _cell_angle_alpha 90.00000000 _cell_angle_beta 90.00000000 _cell_angle_gamma 120.21744597 _symmetry_Int_Tables_number 1 _chemical_formula_structural In2CuSe4 _chemical_formula_sum 'In2 Cu1 Se4' _cell_volume 342.38299760 _cell_formula_units_Z …	POSCAR5945_CONTCARAgCu	0.047814796	['In', 'Se', 'Cu']	1	In2 Cu1 Se4	1	-0.554083419
R4ER_113	# generated using pymatgen data_In2GaSe4 _symmetry_space_group_name_H-M 'P 1' _cell_length_a 4.07418822 _cell_length_b 4.07044429 _cell_length_c 25.05567500 _cell_angle_alpha 90.00000000 _cell_angle_beta 90.00000000 _cell_angle_gamma 119.98453959 _symmetry_Int_Tables_number 1 _chemical_formula_structural In2GaSe4 _chemical_formula_sum 'In2 Ga1 Se4' _cell_volume 359.90450206 _cell_formula_units_Z …	POSCAR5945_CONTCARAgGa	0.121947987	['In', 'Ga', 'Se']	1	In2 Ga1 Se4	1	-0.566961296
R4ER_114	# generated using pymatgen data_In2GeSe4 _symmetry_space_group_name_H-M 'P 1' _cell_length_a 4.10561417 _cell_length_b 4.10821430 _cell_length_c 25.05567500 _cell_angle_alpha 90.00000000 _cell_angle_beta 90.00000000 _cell_angle_gamma 119.99520526 _symmetry_Int_Tables_number 1 _chemical_formula_structural In2GeSe4 _chemical_formula_sum 'In2 Ge1 Se4' _cell_volume 366.00662222 _cell_formula_units_Z …	POSCAR5945_CONTCARAgGe	0.058533619	['Ge', 'In', 'Se']	1	In2 Ge1 Se4	1	-0.543364596
R4ER_115	# generated using pymatgen data_In2HgSe4 _symmetry_space_group_name_H-M 'P 1' _cell_length_a 4.16314556 _cell_length_b 4.15595454 _cell_length_c 25.05567500 _cell_angle_alpha 90.00000000 _cell_angle_beta 90.00000000 _cell_angle_gamma 120.13116147 _symmetry_Int_Tables_number 1 _chemical_formula_structural In2HgSe4 _chemical_formula_sum 'In2 Hg1 Se4' _cell_volume 374.93295124 _cell_formula_units_Z …	POSCAR5945_CONTCARAgHg	0.068841855	['Hg', 'In', 'Se']	1	In2 Hg1 Se4	1	-0.53305636
R4ER_116	# generated using pymatgen data_In2NiSe4 _symmetry_space_group_name_H-M 'P 1' _cell_length_a 3.93302337 _cell_length_b 3.92681047 _cell_length_c 25.05567500 _cell_angle_alpha 90.00000000 _cell_angle_beta 90.00000000 _cell_angle_gamma 120.12441216 _symmetry_Int_Tables_number 1 _chemical_formula_structural In2NiSe4 _chemical_formula_sum 'In2 Ni1 Se4' _cell_volume 334.70128737 _cell_formula_units_Z …	POSCAR5945_CONTCARAgNi	0.043793281	['Ni', 'In', 'Se']	1	In2 Ni1 Se4	1	-0.558104934
R4ER_119	# generated using pymatgen data_In2RhSe4 _symmetry_space_group_name_H-M 'P 1' _cell_length_a 3.99676471 _cell_length_b 3.98879325 _cell_length_c 25.05567500 _cell_angle_alpha 90.00000000 _cell_angle_beta 90.00000000 _cell_angle_gamma 120.09454248 _symmetry_Int_Tables_number 1 _chemical_formula_structural In2RhSe4 _chemical_formula_sum 'In2 Rh1 Se4' _cell_volume 345.59887277 _cell_formula_units_Z …	POSCAR5945_CONTCARAgRh	-0.033955471	['In', 'Rh', 'Se']	1	In2 Rh1 Se4	1	-0.635853686
R4ER_120	# generated using pymatgen data_In2RuSe4 _symmetry_space_group_name_H-M 'P 1' _cell_length_a 3.96294761 _cell_length_b 3.96326973 _cell_length_c 25.05567500 _cell_angle_alpha 90.00000000 _cell_angle_beta 90.00000000 _cell_angle_gamma 120.00166046 _symmetry_Int_Tables_number 1 _chemical_formula_structural In2RuSe4 _chemical_formula_sum 'In2 Ru1 Se4' _cell_volume 340.80144978 _cell_formula_units_Z …	POSCAR5945_CONTCARAgRu	0.012405309	['In', 'Se', 'Ru']	1	In2 Ru1 Se4	1	-0.589492906
R4ER_121	# generated using pymatgen data_Zn(InSe2)2 _symmetry_space_group_name_H-M 'P 1' _cell_length_a 4.04116609 _cell_length_b 4.03941985 _cell_length_c 25.05567500 _cell_angle_alpha 90.00000000 _cell_angle_beta 90.00000000 _cell_angle_gamma 120.05108875 _symmetry_Int_Tables_number 1 _chemical_formula_structural Zn(InSe2)2 _chemical_formula_sum 'Zn1 In2 Se4' _cell_volume 354.02882738 _cell_formula_unit…	POSCAR5945_CONTCARAgZn	0.071045569	['In', 'Se', 'Zn']	1	In2 Zn1 Se4	1	-0.674490066
R4ER_122	# generated using pymatgen data_Ag(BSe2)2 _symmetry_space_group_name_H-M 'P 1' _cell_length_a 3.42839309 _cell_length_b 3.43106562 _cell_length_c 25.05567500 _cell_angle_alpha 90.00000000 _cell_angle_beta 90.00000000 _cell_angle_gamma 119.92732552 _symmetry_Int_Tables_number 1 _chemical_formula_structural Ag(BSe2)2 _chemical_formula_sum 'Ag1 B2 Se4' _cell_volume 255.43120337 _cell_formula_units_Z…	POSCAR5945_CONTCARInB	0.149695005	['Ag', 'B', 'Se']	1	B2 Ag1 Se4	1	-0.105853853
R4ER_123	# generated using pymatgen data_Co2AgSe4 _symmetry_space_group_name_H-M 'P 1' _cell_length_a 3.78556053 _cell_length_b 3.78729305 _cell_length_c 25.05567500 _cell_angle_alpha 90.00000000 _cell_angle_beta 90.00000000 _cell_angle_gamma 119.94342897 _symmetry_Int_Tables_number 1 _chemical_formula_structural Co2AgSe4 _chemical_formula_sum 'Co2 Ag1 Se4' _cell_volume 311.27420382 _cell_formula_units_Z …	POSCAR5945_CONTCARInCo	0.078329974	['Co', 'Se', 'Ag']	1	Co2 Ag1 Se4	1	-0.303141913
R4ER_124	# generated using pymatgen data_Cu2AgSe4 _symmetry_space_group_name_H-M 'P 1' _cell_length_a 3.91585215 _cell_length_b 3.91887896 _cell_length_c 25.05567500 _cell_angle_alpha 90.00000000 _cell_angle_beta 90.00000000 _cell_angle_gamma 119.99966787 _symmetry_Int_Tables_number 1 _chemical_formula_structural Cu2AgSe4 _chemical_formula_sum 'Cu2 Ag1 Se4' _cell_volume 332.98627095 _cell_formula_units_Z …	POSCAR5945_CONTCARInCu	0.109401079	['Cu', 'Ag', 'Se']	1	Cu2 Ag1 Se4	1	-0.230229639
R4ER_126	# generated using pymatgen data_Ag(HgSe2)2 _symmetry_space_group_name_H-M 'P 1' _cell_length_a 3.96314662 _cell_length_b 3.96051413 _cell_length_c 25.05567500 _cell_angle_alpha 90.00000000 _cell_angle_beta 90.00000000 _cell_angle_gamma 120.08214989 _symmetry_Int_Tables_number 1 _chemical_formula_structural Ag(HgSe2)2 _chemical_formula_sum 'Ag1 Hg2 Se4' _cell_volume 340.30500963 _cell_formula_unit…	POSCAR5945_CONTCARInHg	0.162521192	['Hg', 'Ag', 'Se']	1	Hg2 Ag1 Se4	1	-0.146295616
R4ER_127	# generated using pymatgen data_Ni2AgSe4 _symmetry_space_group_name_H-M 'P 1' _cell_length_a 3.85851580 _cell_length_b 3.86295484 _cell_length_c 25.05567500 _cell_angle_alpha 90.00000000 _cell_angle_beta 90.00000000 _cell_angle_gamma 119.87934705 _symmetry_Int_Tables_number 1 _chemical_formula_structural Ni2AgSe4 _chemical_formula_sum 'Ni2 Ag1 Se4' _cell_volume 323.81978268 _cell_formula_units_Z …	POSCAR5945_CONTCARInNi	0.10364905	['Ni', 'Ag', 'Se']	1	Ni2 Ag1 Se4	1	-0.330239533
R4ER_128	# generated using pymatgen data_Tl2AgSe4 _symmetry_space_group_name_H-M 'P 1' _cell_length_a 4.14143702 _cell_length_b 4.12949037 _cell_length_c 25.05567500 _cell_angle_alpha 90.00000000 _cell_angle_beta 90.00000000 _cell_angle_gamma 120.12114276 _symmetry_Int_Tables_number 1 _chemical_formula_structural Tl2AgSe4 _chemical_formula_sum 'Tl2 Ag1 Se4' _cell_volume 370.64044799 _cell_formula_units_Z …	POSCAR5945_CONTCARInTl	0.092521616	['Ag', 'Se', 'Tl']	1	Tl2 Ag1 Se4	1	-0.304435346
R4ER_129	# generated using pymatgen data_In2AgS4 _symmetry_space_group_name_H-M 'P 1' _cell_length_a 3.92239310 _cell_length_b 3.91058849 _cell_length_c 25.05567500 _cell_angle_alpha 90.00000000 _cell_angle_beta 90.00000000 _cell_angle_gamma 120.16324768 _symmetry_Int_Tables_number 1 _chemical_formula_structural In2AgS4 _chemical_formula_sum 'In2 Ag1 S4' _cell_volume 332.28689158 _cell_formula_units_Z 1 l…	POSCAR5945_CONTCARSeS	0.132212033	['In', 'Ag', 'S']	1	In2 Ag1 S4	1	-0.506793111
R4ER_130	# generated using pymatgen data_In2AgTe4 _symmetry_space_group_name_H-M 'P 1' _cell_length_a 4.34822003 _cell_length_b 4.34376036 _cell_length_c 25.05567500 _cell_angle_alpha 90.00000000 _cell_angle_beta 90.00000000 _cell_angle_gamma 120.12072570 _symmetry_Int_Tables_number 1 _chemical_formula_structural In2AgTe4 _chemical_formula_sum 'In2 Ag1 Te4' _cell_volume 409.34029411 _cell_formula_units_Z …	POSCAR5945_CONTCARSeTe	0.02789849	['In', 'Te', 'Ag']	1	In2 Ag1 Te4	1	-0.392890007
R4ER_131	# generated using pymatgen data_Ag3Se2S _symmetry_space_group_name_H-M 'P 1' _cell_length_a 4.35900551 _cell_length_b 4.35900551 _cell_length_c 20.68976000 _cell_angle_alpha 90.00000000 _cell_angle_beta 90.00000000 _cell_angle_gamma 60.39252531 _symmetry_Int_Tables_number 1 _chemical_formula_structural Ag3Se2S _chemical_formula_sum 'Ag3 Se2 S1' _cell_volume 341.79456450 _cell_formula_units_Z 1 lo…	POSCAR667_CONTCARCdAg	0.196736467	['Ag', 'Se', 'S']	38	Ag3 Se2 S1	1	-0.058812392
R4ER_132	# generated using pymatgen data_Cu3Se2S _symmetry_space_group_name_H-M 'P 1' _cell_length_a 3.81105122 _cell_length_b 3.81105122 _cell_length_c 20.68976000 _cell_angle_alpha 90.00000000 _cell_angle_beta 90.00000000 _cell_angle_gamma 59.96448283 _symmetry_Int_Tables_number 1 _chemical_formula_structural Cu3Se2S _chemical_formula_sum 'Cu3 Se2 S1' _cell_volume 260.14777279 _cell_formula_units_Z 1 lo…	POSCAR667_CONTCARCdCu	0.146345334	['Cu', 'Se', 'S']	8	Cu3 Se2 S1	1	-0.271426095
R4ER_133	# generated using pymatgen data_Hg3Se2S _symmetry_space_group_name_H-M 'P 1' _cell_length_a 4.38548311 _cell_length_b 4.38548311 _cell_length_c 20.68976000 _cell_angle_alpha 90.00000000 _cell_angle_beta 90.00000000 _cell_angle_gamma 60.21484206 _symmetry_Int_Tables_number 1 _chemical_formula_structural Hg3Se2S _chemical_formula_sum 'Hg3 Se2 S1' _cell_volume 345.34812673 _cell_formula_units_Z 1 lo…	POSCAR667_CONTCARCdHg	0.069005347	['Hg', 'Se', 'S']	8	Hg3 Se2 S1	1	-0.239811457
R4ER_134	# generated using pymatgen data_Pd3Se2S _symmetry_space_group_name_H-M 'P 1' _cell_length_a 4.19508096 _cell_length_b 4.19508096 _cell_length_c 20.68976000 _cell_angle_alpha 90.00000000 _cell_angle_beta 90.00000000 _cell_angle_gamma 61.25022011 _symmetry_Int_Tables_number 1 _chemical_formula_structural Pd3Se2S _chemical_formula_sum 'Pd3 Se2 S1' _cell_volume 319.22825333 _cell_formula_units_Z 1 lo…	POSCAR667_CONTCARCdPd	0.095203752	['Se', 'Pd', 'S']	8	Pd3 Se2 S1	1	-0.33570851
R4ER_135	# generated using pymatgen data_Zn3Se2S _symmetry_space_group_name_H-M 'P 1' _cell_length_a 4.03597954 _cell_length_b 4.03597954 _cell_length_c 20.68976000 _cell_angle_alpha 90.00000000 _cell_angle_beta 90.00000000 _cell_angle_gamma 60.00928816 _symmetry_Int_Tables_number 1 _chemical_formula_structural Zn3Se2S _chemical_formula_sum 'Zn3 Se2 S1' _cell_volume 291.89364239 _cell_formula_units_Z 1 lo…	POSCAR667_CONTCARCdZn	0.054180264	['Se', 'Zn', 'S']	8	Zn3 Se2 S1	1	-0.744284068
R4ER_136	# generated using pymatgen data_CdSe _symmetry_space_group_name_H-M 'P 1' _cell_length_a 4.51778904 _cell_length_b 4.51778904 _cell_length_c 20.68976000 _cell_angle_alpha 90.00000000 _cell_angle_beta 90.00000000 _cell_angle_gamma 59.99813263 _symmetry_Int_Tables_number 1 _chemical_formula_structural CdSe _chemical_formula_sum 'Cd3 Se3' _cell_volume 365.70408075 _cell_formula_units_Z 3 loop_ _symm…	POSCAR667_CONTCARSSe	0.000486433	['Cd', 'Se']	8	Cd3 Se3	1	-0.701102787
R4ER_137	# generated using pymatgen data_Cd3TeSe2 _symmetry_space_group_name_H-M 'P 1' _cell_length_a 4.47430917 _cell_length_b 4.47430917 _cell_length_c 20.68976000 _cell_angle_alpha 90.00000000 _cell_angle_beta 90.00000000 _cell_angle_gamma 59.99199523 _symmetry_Int_Tables_number 1 _chemical_formula_structural Cd3TeSe2 _chemical_formula_sum 'Cd3 Te1 Se2' _cell_volume 358.67658660 _cell_formula_units_Z 1…	POSCAR667_CONTCARSTe	0.076682658	['Te', 'Cd', 'Se']	156	Cd3 Se2 Te1	1	-0.624906562
R4ER_138	# generated using pymatgen data_CdS _symmetry_space_group_name_H-M 'P 1' _cell_length_a 4.32792629 _cell_length_b 4.32792629 _cell_length_c 20.68976000 _cell_angle_alpha 90.00000000 _cell_angle_beta 90.00000000 _cell_angle_gamma 59.99661643 _symmetry_Int_Tables_number 1 _chemical_formula_structural CdS _chemical_formula_sum 'Cd3 S3' _cell_volume 335.60698247 _cell_formula_units_Z 3 loop_ _symmetr…	POSCAR667_CONTCARSeS	-0.03015322	['Cd', 'S']	8	Cd3 S3	1	-0.712019875
R4ER_139	# generated using pymatgen data_Cd3Te2S _symmetry_space_group_name_H-M 'P 1' _cell_length_a 4.63515617 _cell_length_b 4.63515617 _cell_length_c 20.68976000 _cell_angle_alpha 90.00000000 _cell_angle_beta 90.00000000 _cell_angle_gamma 60.02269542 _symmetry_Int_Tables_number 1 _chemical_formula_structural Cd3Te2S _chemical_formula_sum 'Cd3 Te2 S1' _cell_volume 385.04731709 _cell_formula_units_Z 1 lo…	POSCAR667_CONTCARSeTe	0.094810695	['Te', 'Cd', 'S']	187	Cd3 Te2 S1	1	-0.58705596
R4ER_143	# generated using pymatgen data_Na2Ni2Se5 _symmetry_space_group_name_H-M 'P 1' _cell_length_a 3.59341477 _cell_length_b 5.67009816 _cell_length_c 20.58553600 _cell_angle_alpha 90.00000000 _cell_angle_beta 90.00000000 _cell_angle_gamma 108.40477255 _symmetry_Int_Tables_number 1 _chemical_formula_structural Na2Ni2Se5 _chemical_formula_sum 'Na2 Ni2 Se5' _cell_volume 397.97660068 _cell_formula_units_…	POSCAR6881_CONTCARLiNa	-0.144025389	['Ni', 'Na', 'Se']	2	Na2 Ni2 Se5	1	-0.577913971
R4ER_151	# generated using pymatgen data_Li2Mo2Se5 _symmetry_space_group_name_H-M 'P 1' _cell_length_a 3.22891908 _cell_length_b 6.39766475 _cell_length_c 20.58553600 _cell_angle_alpha 90.00000000 _cell_angle_beta 90.00000000 _cell_angle_gamma 104.63088810 _symmetry_Int_Tables_number 1 _chemical_formula_structural Li2Mo2Se5 _chemical_formula_sum 'Li2 Mo2 Se5' _cell_volume 411.45715867 _cell_formula_units_…	POSCAR6881_CONTCARNiMo	0.165820723	['Se', 'Mo', 'Li']	2	Li2 Mo2 Se5	1	-0.75980972
R4ER_155	# generated using pymatgen data_Li2Si2Se5 _symmetry_space_group_name_H-M 'P 1' _cell_length_a 4.70390947 _cell_length_b 6.38595561 _cell_length_c 20.58553600 _cell_angle_alpha 90.00000000 _cell_angle_beta 90.00000000 _cell_angle_gamma 111.48734933 _symmetry_Int_Tables_number 1 _chemical_formula_structural Li2Si2Se5 _chemical_formula_sum 'Li2 Si2 Se5' _cell_volume 575.39050541 _cell_formula_units_…	POSCAR6881_CONTCARNiSi	-0.155056441	['Si', 'Se', 'Li']	1	Li2 Si2 Se5	1	-0.737193559
R4ER_156	# generated using pymatgen data_Li2V2Se5 _symmetry_space_group_name_H-M 'P 1' _cell_length_a 3.64129381 _cell_length_b 6.23873116 _cell_length_c 20.58553600 _cell_angle_alpha 90.00000000 _cell_angle_beta 90.00000000 _cell_angle_gamma 106.95312452 _symmetry_Int_Tables_number 1 _chemical_formula_structural Li2V2Se5 _chemical_formula_sum 'Li2 V2 Se5' _cell_volume 447.32066299 _cell_formula_units_Z 1…	POSCAR6881_CONTCARNiV	-0.023223802	['V', 'Se', 'Li']	12	Li2 V2 Se5	1	-0.915707912
R4ER_158	# generated using pymatgen data_Li2Ni2Te5 _symmetry_space_group_name_H-M 'P 1' _cell_length_a 3.64215988 _cell_length_b 6.30780728 _cell_length_c 20.58553600 _cell_angle_alpha 90.00000000 _cell_angle_beta 90.00000000 _cell_angle_gamma 106.66792684 _symmetry_Int_Tables_number 1 _chemical_formula_structural Li2Ni2Te5 _chemical_formula_sum 'Li2 Ni2 Te5' _cell_volume 453.06185182 _cell_formula_units_…	POSCAR6881_CONTCARSeTe	-0.105193938	['Ni', 'Te', 'Li']	2	Li2 Ni2 Te5	1	-0.471627748
R4ER_159	# generated using pymatgen data_Ga2AgTe4 _symmetry_space_group_name_H-M 'P 1' _cell_length_a 4.18233359 _cell_length_b 4.18228181 _cell_length_c 25.27250600 _cell_angle_alpha 90.00000000 _cell_angle_beta 90.00000000 _cell_angle_gamma 119.96367199 _symmetry_Int_Tables_number 1 _chemical_formula_structural Ga2AgTe4 _chemical_formula_sum 'Ga2 Ag1 Te4' _cell_volume 382.97441968 _cell_formula_units_Z …	POSCAR7104_CONTCARTcAg	0.061477621	['Ga', 'Te', 'Ag']	1	Ga2 Ag1 Te4	1	-0.398577429
R4ER_161	# generated using pymatgen data_Cr(GaTe2)2 _symmetry_space_group_name_H-M 'P 1' _cell_length_a 4.15735249 _cell_length_b 4.15603163 _cell_length_c 25.27250600 _cell_angle_alpha 90.00000000 _cell_angle_beta 90.00000000 _cell_angle_gamma 119.93326268 _symmetry_Int_Tables_number 1 _chemical_formula_structural Cr(GaTe2)2 _chemical_formula_sum 'Cr1 Ga2 Te4' _cell_volume 378.41321893 _cell_formula_unit…	POSCAR7104_CONTCARTcCr	0.016613431	['Ga', 'Te', 'Cr']	1	Ga2 Cr1 Te4	1	-0.443441619
R4ER_162	# generated using pymatgen data_Ga2CuTe4 _symmetry_space_group_name_H-M 'P 1' _cell_length_a 4.10778986 _cell_length_b 4.09685234 _cell_length_c 25.27250600 _cell_angle_alpha 90.00000000 _cell_angle_beta 90.00000000 _cell_angle_gamma 120.02674250 _symmetry_Int_Tables_number 1 _chemical_formula_structural Ga2CuTe4 _chemical_formula_sum 'Ga2 Cu1 Te4' _cell_volume 368.23102331 _cell_formula_units_Z …	POSCAR7104_CONTCARTcCu	0.0642448	['Ga', 'Te', 'Cu']	1	Ga2 Cu1 Te4	1	-0.39581025
R4ER_165	# generated using pymatgen data_V(GaTe2)2 _symmetry_space_group_name_H-M 'P 1' _cell_length_a 4.18811415 _cell_length_b 4.17549695 _cell_length_c 25.27250600 _cell_angle_alpha 90.00000000 _cell_angle_beta 90.00000000 _cell_angle_gamma 119.89174051 _symmetry_Int_Tables_number 1 _chemical_formula_structural V(GaTe2)2 _chemical_formula_sum 'V1 Ga2 Te4' _cell_volume 383.15840615 _cell_formula_units_Z…	POSCAR7104_CONTCARTcV	-0.035402129	['Ga', 'V', 'Te']	1	Ga2 V1 Te4	1	-0.495457179
R4ER_166	# generated using pymatgen data_Ga2TcP4 _symmetry_space_group_name_H-M 'P 1' _cell_length_a 3.21892807 _cell_length_b 3.47625596 _cell_length_c 25.27250600 _cell_angle_alpha 90.00000000 _cell_angle_beta 90.00000000 _cell_angle_gamma 118.00286871 _symmetry_Int_Tables_number 1 _chemical_formula_structural Ga2TcP4 _chemical_formula_sum 'Ga2 Tc1 P4' _cell_volume 249.68628701 _cell_formula_units_Z 1 l…	POSCAR7104_CONTCARTeP	-0.08008828	['Ga', 'Tc', 'P']	1	Ga2 Tc1 P4	1	-0.152589707
R4ER_167	# generated using pymatgen data_Ga2TcSe4 _symmetry_space_group_name_H-M 'P 1' _cell_length_a 3.89302996 _cell_length_b 3.89009273 _cell_length_c 25.27250600 _cell_angle_alpha 90.00000000 _cell_angle_beta 90.00000000 _cell_angle_gamma 122.26244045 _symmetry_Int_Tables_number 1 _chemical_formula_structural Ga2TcSe4 _chemical_formula_sum 'Ga2 Tc1 Se4' _cell_volume 323.64366763 _cell_formula_units_Z …	POSCAR7104_CONTCARTeSe	0.125125803	['Ga', 'Tc', 'Se']	1	Ga2 Tc1 Se4	1	-0.56378348
R4ER_168	# generated using pymatgen data_TeAu3I2 _symmetry_space_group_name_H-M 'P 1' _cell_length_a 4.18112022 _cell_length_b 4.18112022 _cell_length_c 23.97659300 _cell_angle_alpha 90.00000000 _cell_angle_beta 90.00000000 _cell_angle_gamma 119.82220191 _symmetry_Int_Tables_number 1 _chemical_formula_structural TeAu3I2 _chemical_formula_sum 'Te1 Au3 I2' _cell_volume 363.64591627 _cell_formula_units_Z 1 l…	POSCAR7175_CONTCARInAu	0.090392524	['Au', 'Te', 'I']	8	Au3 Te1 I2	1	-0.280755247
R4ER_169	# generated using pymatgen data_In3SI2 _symmetry_space_group_name_H-M 'P 1' _cell_length_a 4.15354786 _cell_length_b 4.15354786 _cell_length_c 23.97659300 _cell_angle_alpha 90.00000000 _cell_angle_beta 90.00000000 _cell_angle_gamma 119.97795989 _symmetry_Int_Tables_number 1 _chemical_formula_structural In3SI2 _chemical_formula_sum 'In3 S1 I2' _cell_volume 358.30506833 _cell_formula_units_Z 1 loop…	POSCAR7175_CONTCARTeS	0.185388622	['In', 'I', 'S']	156	In3 S1 I2	1	-0.453616522
R4ER_180	# generated using pymatgen data_Sc3(IO2)2 _symmetry_space_group_name_H-M 'P 1' _cell_length_a 3.52067873 _cell_length_b 3.52004272 _cell_length_c 24.91652900 _cell_angle_alpha 90.00000000 _cell_angle_beta 90.00000000 _cell_angle_gamma 120.00387042 _symmetry_Int_Tables_number 1 _chemical_formula_structural Sc3(IO2)2 _chemical_formula_sum 'Sc3 I2 O4' _cell_volume 267.40872068 _cell_formula_units_Z …	POSCAR7217_CONTCARZrSc	-0.150392119	['Sc', 'I', 'O']	164	Sc3 I2 O4	1	-2.954304534
R4ER_181	# generated using pymatgen data_Y2Sc(IO2)2 _symmetry_space_group_name_H-M 'P 1' _cell_length_a 3.68710370 _cell_length_b 3.68591290 _cell_length_c 24.91652900 _cell_angle_alpha 90.00000000 _cell_angle_beta 90.00000000 _cell_angle_gamma 120.15609591 _symmetry_Int_Tables_number 1 _chemical_formula_structural Y2Sc(IO2)2 _chemical_formula_sum 'Y2 Sc1 I2 O4' _cell_volume 292.79478022 _cell_formula_uni…	POSCAR7217_CONTCARZrY	-0.117633266	['Sc', 'I', 'Y', 'O']	8	Y2 Sc1 I2 O4	1	-3.041761779
R4ER_186	# generated using pymatgen data_Hf2P2N _symmetry_space_group_name_H-M 'P 1' _cell_length_a 3.11747478 _cell_length_b 3.57263237 _cell_length_c 20.59662400 _cell_angle_alpha 90.00000000 _cell_angle_beta 90.00000000 _cell_angle_gamma 90.00000000 _symmetry_Int_Tables_number 1 _chemical_formula_structural Hf2P2N _chemical_formula_sum 'Hf2 P2 N1' _cell_volume 229.39678002 _cell_formula_units_Z 1 loop_…	POSCAR9138_CONTCARTeP	-0.720299227	['P', 'N', 'Hf']	25	Hf2 P2 N1	1	-0.792800654
R4ER_187	# generated using pymatgen data_Hf2Se2N _symmetry_space_group_name_H-M 'P 1' _cell_length_a 3.44537923 _cell_length_b 3.71380637 _cell_length_c 20.59662400 _cell_angle_alpha 90.00000000 _cell_angle_beta 90.00000000 _cell_angle_gamma 90.00000000 _symmetry_Int_Tables_number 1 _chemical_formula_structural Hf2Se2N _chemical_formula_sum 'Hf2 Se2 N1' _cell_volume 263.54351143 _cell_formula_units_Z 1 lo…	POSCAR9138_CONTCARTeSe	0.162016438	['N', 'Se', 'Hf']	25	Hf2 Se2 N1	1	-1.453592498
R4ER_188	# generated using pymatgen data_Mn(CdSe2)2 _symmetry_space_group_name_H-M 'P 1' _cell_length_a 3.89670908 _cell_length_b 3.88946148 _cell_length_c 24.27541100 _cell_angle_alpha 90.00000000 _cell_angle_beta 90.00000000 _cell_angle_gamma 120.09660519 _symmetry_Int_Tables_number 1 _chemical_formula_structural Mn(CdSe2)2 _chemical_formula_sum 'Mn1 Cd2 Se4' _cell_volume 318.31792158 _cell_formula_unit…	POSCAR9159_CONTCARAlCd	0.131705447	['Mn', 'Cd', 'Se']	1	Mn1 Cd2 Se4	1	-0.569883773
R4ER_189	# generated using pymatgen data_Mn(CoSe2)2 _symmetry_space_group_name_H-M 'P 1' _cell_length_a 3.52557840 _cell_length_b 3.52483692 _cell_length_c 24.27541100 _cell_angle_alpha 90.00000000 _cell_angle_beta 90.00000000 _cell_angle_gamma 120.00481921 _symmetry_Int_Tables_number 1 _chemical_formula_structural Mn(CoSe2)2 _chemical_formula_sum 'Mn1 Co2 Se4' _cell_volume 261.24352640 _cell_formula_unit…	POSCAR9159_CONTCARAlCo	0.162217563	['Mn', 'Se', 'Co']	8	Mn1 Co2 Se4	1	-0.43991262
R4ER_190	# generated using pymatgen data_Mn(CuSe2)2 _symmetry_space_group_name_H-M 'P 1' _cell_length_a 3.68539383 _cell_length_b 3.68315363 _cell_length_c 24.27541100 _cell_angle_alpha 90.00000000 _cell_angle_beta 90.00000000 _cell_angle_gamma 120.01813882 _symmetry_Int_Tables_number 1 _chemical_formula_structural Mn(CuSe2)2 _chemical_formula_sum 'Mn1 Cu2 Se4' _cell_volume 285.31299537 _cell_formula_unit…	POSCAR9159_CONTCARAlCu	0.161967988	['Cu', 'Mn', 'Se']	8	Mn1 Cu2 Se4	1	-0.440162196
R4ER_191	# generated using pymatgen data_Mn(InSe2)2 _symmetry_space_group_name_H-M 'P 1' _cell_length_a 4.05528411 _cell_length_b 4.05297325 _cell_length_c 24.27541100 _cell_angle_alpha 90.00000000 _cell_angle_beta 90.00000000 _cell_angle_gamma 120.03181544 _symmetry_Int_Tables_number 1 _chemical_formula_structural Mn(InSe2)2 _chemical_formula_sum 'Mn1 In2 Se4' _cell_volume 345.42433157 _cell_formula_unit…	POSCAR9159_CONTCARAlIn	-0.067207242	['In', 'Mn', 'Se']	8	Mn1 In2 Se4	1	-0.669105457
R4ER_192	# generated using pymatgen data_Mn(NiSe2)2 _symmetry_space_group_name_H-M 'P 1' _cell_length_a 3.65195886 _cell_length_b 3.65493818 _cell_length_c 24.27541100 _cell_angle_alpha 90.00000000 _cell_angle_beta 90.00000000 _cell_angle_gamma 119.97679326 _symmetry_Int_Tables_number 1 _chemical_formula_structural Mn(NiSe2)2 _chemical_formula_sum 'Mn1 Ni2 Se4' _cell_volume 280.67559146 _cell_formula_unit…	POSCAR9159_CONTCARAlNi	0.105322875	['Ni', 'Mn', 'Se']	8	Mn1 Ni2 Se4	1	-0.496807309
R4ER_193	# generated using pymatgen data_Mn(TlSe2)2 _symmetry_space_group_name_H-M 'P 1' _cell_length_a 4.10334164 _cell_length_b 4.10344566 _cell_length_c 24.27541100 _cell_angle_alpha 90.00000000 _cell_angle_beta 90.00000000 _cell_angle_gamma 119.99734248 _symmetry_Int_Tables_number 1 _chemical_formula_structural Mn(TlSe2)2 _chemical_formula_sum 'Mn1 Tl2 Se4' _cell_volume 353.99344201 _cell_formula_unit…	POSCAR9159_CONTCARAlTl	0.186807868	['Mn', 'Se', 'Tl']	8	Mn1 Tl2 Se4	1	-0.415322316
R4ER_194	# generated using pymatgen data_Mn(ZnSe2)2 _symmetry_space_group_name_H-M 'P 1' _cell_length_a 3.80982095 _cell_length_b 3.80770243 _cell_length_c 24.27541100 _cell_angle_alpha 90.00000000 _cell_angle_beta 90.00000000 _cell_angle_gamma 120.01825715 _symmetry_Int_Tables_number 1 _chemical_formula_structural Mn(ZnSe2)2 _chemical_formula_sum 'Mn1 Zn2 Se4' _cell_volume 304.91926407 _cell_formula_unit…	POSCAR9159_CONTCARAlZn	0.094281084	['Mn', 'Se', 'Zn']	8	Mn1 Zn2 Se4	1	-0.651254551
R4ER_195	# generated using pymatgen data_Al2CoSe4 _symmetry_space_group_name_H-M 'P 1' _cell_length_a 3.75231245 _cell_length_b 3.75154413 _cell_length_c 24.27541100 _cell_angle_alpha 90.00000000 _cell_angle_beta 90.00000000 _cell_angle_gamma 120.01234049 _symmetry_Int_Tables_number 1 _chemical_formula_structural Al2CoSe4 _chemical_formula_sum 'Al2 Co1 Se4' _cell_volume 295.90496915 _cell_formula_units_Z …	POSCAR9159_CONTCARMnCo	0.198553143	['Co', 'Se', 'Al']	8	Co1 Al2 Se4	1	-0.807116214
R4ER_196	# generated using pymatgen data_Al2CrSe4 _symmetry_space_group_name_H-M 'P 1' _cell_length_a 3.83800482 _cell_length_b 3.83574446 _cell_length_c 24.27541100 _cell_angle_alpha 90.00000000 _cell_angle_beta 90.00000000 _cell_angle_gamma 120.03820421 _symmetry_Int_Tables_number 1 _chemical_formula_structural Al2CrSe4 _chemical_formula_sum 'Al2 Cr1 Se4' _cell_volume 309.37490690 _cell_formula_units_Z …	POSCAR9159_CONTCARMnCr	0.091901518	['Cr', 'Se', 'Al']	8	Cr1 Al2 Se4	1	-0.91376784
R4ER_199	# generated using pymatgen data_Al2RhSe4 _symmetry_space_group_name_H-M 'P 1' _cell_length_a 3.82801887 _cell_length_b 3.82689127 _cell_length_c 24.27541100 _cell_angle_alpha 90.00000000 _cell_angle_beta 90.00000000 _cell_angle_gamma 120.03236151 _symmetry_Int_Tables_number 1 _chemical_formula_structural Al2RhSe4 _chemical_formula_sum 'Al2 Rh1 Se4' _cell_volume 307.87590562 _cell_formula_units_Z …	POSCAR9159_CONTCARMnRh	0.138231047	['Rh', 'Se', 'Al']	8	Rh1 Al2 Se4	1	-0.86743831
R4ER_200	# generated using pymatgen data_Al2RuSe4 _symmetry_space_group_name_H-M 'P 1' _cell_length_a 3.83523889 _cell_length_b 3.83504880 _cell_length_c 24.27541100 _cell_angle_alpha 90.00000000 _cell_angle_beta 90.00000000 _cell_angle_gamma 119.99891771 _symmetry_Int_Tables_number 1 _chemical_formula_structural Al2RuSe4 _chemical_formula_sum 'Al2 Ru1 Se4' _cell_volume 309.21836104 _cell_formula_units_Z …	POSCAR9159_CONTCARMnRu	0.16839451	['Al', 'Se', 'Ru']	8	Ru1 Al2 Se4	1	-0.837274847
R4ER_201	# generated using pymatgen data_Al2VSe4 _symmetry_space_group_name_H-M 'P 1' _cell_length_a 3.85522271 _cell_length_b 3.85437193 _cell_length_c 24.27541100 _cell_angle_alpha 90.00000000 _cell_angle_beta 90.00000000 _cell_angle_gamma 120.00571072 _symmetry_Int_Tables_number 1 _chemical_formula_structural Al2VSe4 _chemical_formula_sum 'Al2 V1 Se4' _cell_volume 312.37431721 _cell_formula_units_Z 1 l…	POSCAR9159_CONTCARMnV	0.029957026	['V', 'Se', 'Al']	8	V1 Al2 Se4	1	-0.975712331
R4ER_202	# generated using pymatgen data_Mn(AlTe2)2 _symmetry_space_group_name_H-M 'P 1' _cell_length_a 4.17882598 _cell_length_b 4.17540928 _cell_length_c 24.27541100 _cell_angle_alpha 90.00000000 _cell_angle_beta 90.00000000 _cell_angle_gamma 120.03237739 _symmetry_Int_Tables_number 1 _chemical_formula_structural Mn(AlTe2)2 _chemical_formula_sum 'Mn1 Al2 Te4' _cell_volume 366.69820005 _cell_formula_unit…	POSCAR9159_CONTCARSeTe	0.054618741	['Te', 'Mn', 'Al']	8	Mn1 Al2 Te4	1	-0.539454901
R4ER_203	# generated using pymatgen data_Mn2Se2S _symmetry_space_group_name_H-M 'P 1' _cell_length_a 3.52726489 _cell_length_b 5.17294358 _cell_length_c 24.27962400 _cell_angle_alpha 90.00000000 _cell_angle_beta 90.00000000 _cell_angle_gamma 90.00066803 _symmetry_Int_Tables_number 1 _chemical_formula_structural Mn2Se2S _chemical_formula_sum 'Mn4 Se4 S2' _cell_volume 443.01432963 _cell_formula_units_Z 2 lo…	POSCAR9238_CONTCARBrS	0.103715811	['Mn', 'Se', 'S']	59	Mn4 Se4 S2	1	-0.555018169
R5_1	# generated using pymatgen data_Ca(InSe2)2 _symmetry_space_group_name_H-M 'P 1' _cell_length_a 4.19304466 _cell_length_b 4.19174553 _cell_length_c 25.35841789 _cell_angle_alpha 90.00000000 _cell_angle_beta 90.00000000 _cell_angle_gamma 119.97732195 _symmetry_Int_Tables_number 1 _chemical_formula_structural Ca(InSe2)2 _chemical_formula_sum 'Ca1 In2 Se4' _cell_volume 386.07918109 _cell_formula_unit…	POSCAR2496_CONTCAR	-0.478095459	['Se', 'Ca', 'In']	1	Ca1 In2 Se4	1	-1.079993674
R5_2	# generated using pymatgen data_V2TeN _symmetry_space_group_name_H-M 'P 1' _cell_length_a 3.95954614 _cell_length_b 3.86772685 _cell_length_c 20.65509960 _cell_angle_alpha 90.00000000 _cell_angle_beta 90.00000000 _cell_angle_gamma 90.00021592 _symmetry_Int_Tables_number 1 _chemical_formula_structural V2TeN _chemical_formula_sum 'V4 Te2 N2' _cell_volume 316.32134399 _cell_formula_units_Z 2 loop_ _…	POSCAR3968_CONTCAR	-0.171704306	['Te', 'V', 'N']	10	V4 Te2 N2	1	-1.04164637
R5_3	# generated using pymatgen data_Pd4SeS2Br _symmetry_space_group_name_H-M 'P 1' _cell_length_a 4.69724783 _cell_length_b 4.67231223 _cell_length_c 20.28241552 _cell_angle_alpha 90.00000000 _cell_angle_beta 90.00000000 _cell_angle_gamma 90.00000000 _symmetry_Int_Tables_number 1 _chemical_formula_structural Pd4SeS2Br _chemical_formula_sum 'Pd4 Se1 S2 Br1' _cell_volume 445.13834511 _cell_formula_unit…	POSCAR4237_CONTCAR	0.078348093	['Se', 'S', 'Pd', 'Br']	25	Pd4 Se1 S2 Br1	1	-0.392837555
R5_4	# generated using pymatgen data_Pb2AuS3 _symmetry_space_group_name_H-M 'P 1' _cell_length_a 4.54006607 _cell_length_b 4.54006607 _cell_length_c 20.74627772 _cell_angle_alpha 90.00000000 _cell_angle_beta 90.00000000 _cell_angle_gamma 75.13437556 _symmetry_Int_Tables_number 1 _chemical_formula_structural Pb2AuS3 _chemical_formula_sum 'Pb2 Au1 S3' _cell_volume 413.31384384 _cell_formula_units_Z 1 lo…	POSCAR4809_CONTCAR	0.153664342	['Pb', 'Au', 'S']	8	Pb2 Au1 S3	1	-0.385186078
R5_5	# generated using pymatgen data_CuAgAuSe2 _symmetry_space_group_name_H-M 'P 1' _cell_length_a 4.08679290 _cell_length_b 4.08679290 _cell_length_c 19.31436300 _cell_angle_alpha 90.00000000 _cell_angle_beta 90.00000000 _cell_angle_gamma 120.00000000 _symmetry_Int_Tables_number 1 _chemical_formula_structural CuAgAuSe2 _chemical_formula_sum 'Cu1 Ag1 Au1 Se2' _cell_volume 279.36775733 _cell_formula_un…	POSCAR4934_CONTCAR	0.15808832	['Se', 'Au', 'Cu', 'Ag']	156	Cu1 Ag1 Au1 Se2	1	-0.29738272
R5_6	# generated using pymatgen data_CdGa2Se3S _symmetry_space_group_name_H-M 'P 1' _cell_length_a 3.93628138 _cell_length_b 3.93628138 _cell_length_c 24.42965925 _cell_angle_alpha 90.00000000 _cell_angle_beta 90.00000000 _cell_angle_gamma 59.99110662 _symmetry_Int_Tables_number 1 _chemical_formula_structural CdGa2Se3S _chemical_formula_sum 'Cd1 Ga2 Se3 S1' _cell_volume 327.77919707 _cell_formula_unit…	POSCAR5504_CONTCAR	-0.016510983	['S', 'Se', 'Cd', 'Ga']	8	Cd1 Ga2 Se3 S1	1	-0.74681469
R5_7	# generated using pymatgen data_MnGaAuSe3I _symmetry_space_group_name_H-M 'P 1' _cell_length_a 3.99503206 _cell_length_b 3.99503206 _cell_length_c 22.81993708 _cell_angle_alpha 90.00000000 _cell_angle_beta 90.00000000 _cell_angle_gamma 120.16332969 _symmetry_Int_Tables_number 1 _chemical_formula_structural MnGaAuSe3I _chemical_formula_sum 'Mn1 Ga1 Au1 Se3 I1' _cell_volume 314.89697397 _cell_formu…	POSCAR6904_CONTCAR	0.163879667	['Mn', 'Au', 'Se', 'I', 'Ga']	8	Mn1 Ga1 Au1 Se3 I1	1	-0.525029616
R5_8	# generated using pymatgen data_TlInTcTe4 _symmetry_space_group_name_H-M 'P 1' _cell_length_a 4.30548718 _cell_length_b 4.30548718 _cell_length_c 26.06031418 _cell_angle_alpha 90.00000000 _cell_angle_beta 90.00000000 _cell_angle_gamma 120.05310532 _symmetry_Int_Tables_number 1 _chemical_formula_structural TlInTcTe4 _chemical_formula_sum 'Tl1 In1 Tc1 Te4' _cell_volume 418.14049490 _cell_formula_un…	POSCAR8062_CONTCAR	0.169861607	['Te', 'Tc', 'In', 'Tl']	8	Tl1 In1 Tc1 Te4	1	-0.25092689
R5_10	# generated using pymatgen data_CuAgSBr _symmetry_space_group_name_H-M 'P 1' _cell_length_a 4.49782679 _cell_length_b 20.40172469 _cell_length_c 5.17918930 _cell_angle_alpha 90.00000000 _cell_angle_beta 95.15812285 _cell_angle_gamma 90.00000000 _symmetry_Int_Tables_number 1 _chemical_formula_structural CuAgSBr _chemical_formula_sum 'Cu2 Ag2 S2 Br2' _cell_volume 473.33551771 _cell_formula_units_Z …	POSCAR8844_CONTCAR	0.111728939	['S', 'Cu', 'Ag', 'Br']	13	Cu2 Ag2 S2 Br2	1	-0.361979961
R5_13	# generated using pymatgen data_Tl2NiSe2 _symmetry_space_group_name_H-M 'P 1' _cell_length_a 4.10827630 _cell_length_b 4.10869041 _cell_length_c 18.72703107 _cell_angle_alpha 90.00000000 _cell_angle_beta 90.00000000 _cell_angle_gamma 90.00000000 _symmetry_Int_Tables_number 1 _chemical_formula_structural Tl2NiSe2 _chemical_formula_sum 'Tl2 Ni1 Se2' _cell_volume 316.10545711 _cell_formula_units_Z 1…	POSCAR9447_CONTCAR	0.050269256	['Se', 'Ni', 'Tl']	6	Tl2 Ni1 Se2	1	-0.346687706
R5_14	# generated using pymatgen data_MnInGa(SeS)2 _symmetry_space_group_name_H-M 'P 1' _cell_length_a 3.89567936 _cell_length_b 3.89567936 _cell_length_c 24.41569683 _cell_angle_alpha 90.00000000 _cell_angle_beta 90.00000000 _cell_angle_gamma 59.99214645 _symmetry_Int_Tables_number 1 _chemical_formula_structural MnInGa(SeS)2 _chemical_formula_sum 'Mn1 In1 Ga1 Se2 S2' _cell_volume 320.87197623 _cell_fo…	POSCAR9513_CONTCAR	-0.001249593	['Mn', 'In', 'Se', 'S', 'Ga']	8	Mn1 In1 Ga1 Se2 S2	1	-0.7315533
R5_15	# generated using pymatgen data_Li2NiTe3 _symmetry_space_group_name_H-M 'P 1' _cell_length_a 4.50676062 _cell_length_b 4.50676062 _cell_length_c 20.80317991 _cell_angle_alpha 90.00000000 _cell_angle_beta 90.00000000 _cell_angle_gamma 119.87623880 _symmetry_Int_Tables_number 1 _chemical_formula_structural Li2NiTe3 _chemical_formula_sum 'Li2 Ni1 Te3' _cell_volume 366.37817703 _cell_formula_units_Z …	POSCAR9546_CONTCAR	-0.167532787	['Te', 'Ni', 'Li']	8	Li2 Ni1 Te3	1	-0.533966597
R5ER_0	# generated using pymatgen data_Na2MnSeS2 _symmetry_space_group_name_H-M 'P 1' _cell_length_a 4.49927119 _cell_length_b 4.49927119 _cell_length_c 19.78353800 _cell_angle_alpha 90.00000000 _cell_angle_beta 90.00000000 _cell_angle_gamma 59.99322967 _symmetry_Int_Tables_number 1 _chemical_formula_structural Na2MnSeS2 _chemical_formula_sum 'Na2 Mn1 Se1 S2' _cell_volume 346.80815617 _cell_formula_unit…	POSCAR1290_CONTCARLiNa	-0.102847603	['Mn', 'Se', 'S', 'Na']	8	Na2 Mn1 Se1 S2	1	-0.761581583
R5ER_1	# generated using pymatgen data_Sr2MnSeS2 _symmetry_space_group_name_H-M 'P 1' _cell_length_a 5.02625189 _cell_length_b 5.02625189 _cell_length_c 19.78353800 _cell_angle_alpha 90.00000000 _cell_angle_beta 90.00000000 _cell_angle_gamma 55.67607442 _symmetry_Int_Tables_number 1 _chemical_formula_structural Sr2MnSeS2 _chemical_formula_sum 'Sr2 Mn1 Se1 S2' _cell_volume 412.76267707 _cell_formula_unit…	POSCAR1290_CONTCARLiSr	-0.616313254	['Mn', 'Se', 'S', 'Sr']	8	Sr2 Mn1 Se1 S2	1	-1.404205758
R5ER_11	# generated using pymatgen data_Li2VSeS2 _symmetry_space_group_name_H-M 'P 1' _cell_length_a 4.36960595 _cell_length_b 4.36960595 _cell_length_c 19.78353800 _cell_angle_alpha 90.00000000 _cell_angle_beta 90.00000000 _cell_angle_gamma 52.12931037 _symmetry_Int_Tables_number 1 _chemical_formula_structural Li2VSeS2 _chemical_formula_sum 'Li2 V1 Se1 S2' _cell_volume 298.18421955 _cell_formula_units_Z…	POSCAR1290_CONTCARMnV	0.180354959	['Se', 'V', 'Li', 'S']	8	Li2 V1 Se1 S2	1	-0.998011038
R5ER_15	# generated using pymatgen data_Li2MnPS2 _symmetry_space_group_name_H-M 'P 1' _cell_length_a 4.09368042 _cell_length_b 4.09368042 _cell_length_c 19.78353800 _cell_angle_alpha 90.00000000 _cell_angle_beta 90.00000000 _cell_angle_gamma 58.61727788 _symmetry_Int_Tables_number 1 _chemical_formula_structural Li2MnPS2 _chemical_formula_sum 'Li2 Mn1 P1 S2' _cell_volume 283.03563608 _cell_formula_units_Z…	POSCAR1290_CONTCARSeP	-0.064426539	['Mn', 'Li', 'S', 'P']	8	Li2 Mn1 P1 S2	1	-0.82621009
R5ER_16	# generated using pymatgen data_Li2MnS3 _symmetry_space_group_name_H-M 'P 1' _cell_length_a 4.10577731 _cell_length_b 4.10577731 _cell_length_c 19.78353800 _cell_angle_alpha 90.00000000 _cell_angle_beta 90.00000000 _cell_angle_gamma 58.79359453 _symmetry_Int_Tables_number 1 _chemical_formula_structural Li2MnS3 _chemical_formula_sum 'Li2 Mn1 S3' _cell_volume 285.24394434 _cell_formula_units_Z 1 lo…	POSCAR1290_CONTCARSeS	-0.223581743	['Mn', 'Li', 'S']	8	Li2 Mn1 S3	1	-0.882315723
R5ER_19	# generated using pymatgen data_Ba(InSe2)2 _symmetry_space_group_name_H-M 'P 1' _cell_length_a 4.31491663 _cell_length_b 4.31442785 _cell_length_c 25.35841800 _cell_angle_alpha 90.00000000 _cell_angle_beta 90.00000000 _cell_angle_gamma 119.97174392 _symmetry_Int_Tables_number 1 _chemical_formula_structural Ba(InSe2)2 _chemical_formula_sum 'Ba1 In2 Se4' _cell_volume 408.95167586 _cell_formula_unit…	POSCAR2496_CONTCARCaBa	-0.393724411	['Se', 'Ba', 'In']	1	Ba1 In2 Se4	1	-0.995622626
R5ER_20	# generated using pymatgen data_Sr(InSe2)2 _symmetry_space_group_name_H-M 'P 1' _cell_length_a 4.26074921 _cell_length_b 4.26078375 _cell_length_c 25.35841800 _cell_angle_alpha 90.00000000 _cell_angle_beta 90.00000000 _cell_angle_gamma 119.97630167 _symmetry_Int_Tables_number 1 _chemical_formula_structural Sr(InSe2)2 _chemical_formula_sum 'Sr1 In2 Se4' _cell_volume 398.77866341 _cell_formula_unit…	POSCAR2496_CONTCARCaSr	-0.451092416	['Se', 'In', 'Sr']	1	Sr1 In2 Se4	1	-1.052990631
R5ER_22	# generated using pymatgen data_Ca(AlSe2)2 _symmetry_space_group_name_H-M 'P 1' _cell_length_a 3.96565225 _cell_length_b 3.96656727 _cell_length_c 25.35841800 _cell_angle_alpha 90.00000000 _cell_angle_beta 90.00000000 _cell_angle_gamma 119.98193147 _symmetry_Int_Tables_number 1 _chemical_formula_structural Ca(AlSe2)2 _chemical_formula_sum 'Ca1 Al2 Se4' _cell_volume 345.51052635 _cell_formula_unit…	POSCAR2496_CONTCARInAl	-0.306388078	['Se', 'Al', 'Ca']	1	Ca1 Al2 Se4	1	-1.312057436
R5ER_23	# generated using pymatgen data_Ca(AsSe2)2 _symmetry_space_group_name_H-M 'P 1' _cell_length_a 4.47958242 _cell_length_b 4.50072393 _cell_length_c 25.35841800 _cell_angle_alpha 90.00000000 _cell_angle_beta 90.00000000 _cell_angle_gamma 120.47015430 _symmetry_Int_Tables_number 1 _chemical_formula_structural Ca(AsSe2)2 _chemical_formula_sum 'Ca1 As2 Se4' _cell_volume 440.65188254 _cell_formula_unit…	POSCAR2496_CONTCARInAs	-0.404864095	['Se', 'As', 'Ca']	1	Ca1 As2 Se4	1	-0.717620839
R5ER_27	# generated using pymatgen data_Ca(GaSe2)2 _symmetry_space_group_name_H-M 'P 1' _cell_length_a 3.99439035 _cell_length_b 3.99505157 _cell_length_c 25.35841800 _cell_angle_alpha 90.00000000 _cell_angle_beta 90.00000000 _cell_angle_gamma 119.98442918 _symmetry_Int_Tables_number 1 _chemical_formula_structural Ca(GaSe2)2 _chemical_formula_sum 'Ca1 Ga2 Se4' _cell_volume 350.50466488 _cell_formula_unit…	POSCAR2496_CONTCARInGa	-0.397746312	['Se', 'Ca', 'Ga']	1	Ca1 Ga2 Se4	1	-1.086655594
R5ER_29	# generated using pymatgen data_Ca(TlSe2)2 _symmetry_space_group_name_H-M 'P 1' _cell_length_a 4.28849228 _cell_length_b 4.28671435 _cell_length_c 25.35841800 _cell_angle_alpha 90.00000000 _cell_angle_beta 90.00000000 _cell_angle_gamma 119.98449381 _symmetry_Int_Tables_number 1 _chemical_formula_structural Ca(TlSe2)2 _chemical_formula_sum 'Ca1 Tl2 Se4' _cell_volume 403.78464777 _cell_formula_unit…	POSCAR2496_CONTCARInTl	-0.420128581	['Se', 'Tl', 'Ca']	1	Ca1 Tl2 Se4	1	-0.817085543
R5ER_30	# generated using pymatgen data_Ca(InTe2)2 _symmetry_space_group_name_H-M 'P 1' _cell_length_a 4.49664191 _cell_length_b 4.49391280 _cell_length_c 25.35841800 _cell_angle_alpha 90.00000000 _cell_angle_beta 90.00000000 _cell_angle_gamma 119.99549824 _symmetry_Int_Tables_number 1 _chemical_formula_structural Ca(InTe2)2 _chemical_formula_sum 'Ca1 In2 Te4' _cell_volume 443.79809324 _cell_formula_unit…	POSCAR2496_CONTCARSeTe	-0.386131628	['In', 'Ca', 'Te']	1	Ca1 In2 Te4	1	-0.806920126
R5ER_31	# generated using pymatgen data_V2TeC _symmetry_space_group_name_H-M 'P 1' _cell_length_a 3.98178685 _cell_length_b 3.94119746 _cell_length_c 20.65510000 _cell_angle_alpha 90.00000000 _cell_angle_beta 90.00000000 _cell_angle_gamma 90.00005557 _symmetry_Int_Tables_number 1 _chemical_formula_structural V2TeC _chemical_formula_sum 'V4 Te2 C2' _cell_volume 324.14065416 _cell_formula_units_Z 2 loop_ _…	POSCAR3968_CONTCARNC	0.120454725	['V', 'C', 'Te']	51	V4 Te2 C2	1	-0.525107335
R5ER_32	# generated using pymatgen data_V2TeP _symmetry_space_group_name_H-M 'P 1' _cell_length_a 4.48823130 _cell_length_b 4.44008695 _cell_length_c 20.65510000 _cell_angle_alpha 90.00000000 _cell_angle_beta 90.00000000 _cell_angle_gamma 90.00014359 _symmetry_Int_Tables_number 1 _chemical_formula_structural V2TeP _chemical_formula_sum 'V4 Te2 P2' _cell_volume 411.61766740 _cell_formula_units_Z 2 loop_ _…	POSCAR3968_CONTCARNP	-0.112177136	['V', 'P', 'Te']	51	V4 Te2 P2	1	-0.639961516
R5ER_33	# generated using pymatgen data_V2SiTe _symmetry_space_group_name_H-M 'P 1' _cell_length_a 4.44183077 _cell_length_b 4.47527052 _cell_length_c 20.65510000 _cell_angle_alpha 90.00000000 _cell_angle_beta 90.00000000 _cell_angle_gamma 90.00002782 _symmetry_Int_Tables_number 1 _chemical_formula_structural V2SiTe _chemical_formula_sum 'V4 Si2 Te2' _cell_volume 410.59022172 _cell_formula_units_Z 2 loop…	POSCAR3968_CONTCARNSi	0.192602237	['V', 'Si', 'Te']	10	V4 Te2 Si2	1	-0.335182141
R5ER_34	# generated using pymatgen data_V2PN _symmetry_space_group_name_H-M 'P 1' _cell_length_a 3.32818538 _cell_length_b 4.10118526 _cell_length_c 20.65510000 _cell_angle_alpha 90.00000000 _cell_angle_beta 90.00000000 _cell_angle_gamma 90.00042725 _symmetry_Int_Tables_number 1 _chemical_formula_structural V2PN _chemical_formula_sum 'V4 P2 N2' _cell_volume 281.93188719 _cell_formula_units_Z 2 loop_ _sym…	POSCAR3968_CONTCARTeP	-0.907013491	['V', 'N', 'P']	51	V4 P2 N2	1	-0.979514919
R5ER_35	# generated using pymatgen data_V2SN _symmetry_space_group_name_H-M 'P 1' _cell_length_a 3.91163486 _cell_length_b 3.90024893 _cell_length_c 20.65510000 _cell_angle_alpha 90.00000000 _cell_angle_beta 90.00000000 _cell_angle_gamma 90.00000502 _symmetry_Int_Tables_number 1 _chemical_formula_structural V2SN _chemical_formula_sum 'V4 S2 N2' _cell_volume 315.12142819 _cell_formula_units_Z 2 loop_ _sym…	POSCAR3968_CONTCARTeS	0.044353189	['V', 'S', 'N']	51	V4 S2 N2	1	-1.134012809
R5ER_36	# generated using pymatgen data_V2SeN _symmetry_space_group_name_H-M 'P 1' _cell_length_a 3.92991042 _cell_length_b 3.86939569 _cell_length_c 20.65510000 _cell_angle_alpha 90.00000000 _cell_angle_beta 90.00000000 _cell_angle_gamma 89.99997437 _symmetry_Int_Tables_number 1 _chemical_formula_structural V2SeN _chemical_formula_sum 'V4 Se2 N2' _cell_volume 314.08926701 _cell_formula_units_Z 2 loop_ _…	POSCAR3968_CONTCARTeSe	-0.006515542	['V', 'Se', 'N']	51	V4 Se2 N2	1	-1.112192866
R5ER_37	# generated using pymatgen data_Co2TeN _symmetry_space_group_name_H-M 'P 1' _cell_length_a 3.54475229 _cell_length_b 3.78424618 _cell_length_c 20.65510000 _cell_angle_alpha 90.00000000 _cell_angle_beta 90.00000000 _cell_angle_gamma 90.00008671 _symmetry_Int_Tables_number 1 _chemical_formula_structural Co2TeN _chemical_formula_sum 'Co4 Te2 N2' _cell_volume 277.07195893 _cell_formula_units_Z 2 loop…	POSCAR3968_CONTCARVCo	0.119791695	['N', 'Co', 'Te']	51	Co4 Te2 N2	1	-0.194844535
R5ER_38	# generated using pymatgen data_Cr2TeN _symmetry_space_group_name_H-M 'P 1' _cell_length_a 3.83469528 _cell_length_b 3.82062808 _cell_length_c 20.65510000 _cell_angle_alpha 90.00000000 _cell_angle_beta 90.00000000 _cell_angle_gamma 90.00001113 _symmetry_Int_Tables_number 1 _chemical_formula_structural Cr2TeN _chemical_formula_sum 'Cr4 Te2 N2' _cell_volume 302.61672275 _cell_formula_units_Z 2 loop…	POSCAR3968_CONTCARVCr	-0.130630593	['Cr', 'N', 'Te']	51	Cr4 Te2 N2	1	-0.601796732
R5ER_39	# generated using pymatgen data_Fe2TeN _symmetry_space_group_name_H-M 'P 1' _cell_length_a 3.60900257 _cell_length_b 3.85681170 _cell_length_c 20.65510000 _cell_angle_alpha 90.00000000 _cell_angle_beta 90.00000000 _cell_angle_gamma 90.00111356 _symmetry_Int_Tables_number 1 _chemical_formula_structural Fe2TeN _chemical_formula_sum 'Fe4 Te2 N2' _cell_volume 287.50336291 _cell_formula_units_Z 2 loop…	POSCAR3968_CONTCARVFe	0.006746527	['Fe', 'N', 'Te']	51	Fe4 Te2 N2	1	-0.231448161
R5ER_40	# generated using pymatgen data_Hf2TeN _symmetry_space_group_name_H-M 'P 1' _cell_length_a 4.22263475 _cell_length_b 4.46929979 _cell_length_c 20.65510000 _cell_angle_alpha 90.00000000 _cell_angle_beta 90.00000000 _cell_angle_gamma 89.99998536 _symmetry_Int_Tables_number 1 _chemical_formula_structural Hf2TeN _chemical_formula_sum 'Hf4 Te2 N2' _cell_volume 389.80760381 _cell_formula_units_Z 2 loop…	POSCAR3968_CONTCARVHf	-0.068613344	['Hf', 'N', 'Te']	51	Hf4 Te2 N2	1	-1.36409029
R5ER_41	# generated using pymatgen data_Mn2TeN _symmetry_space_group_name_H-M 'P 1' _cell_length_a 3.70143492 _cell_length_b 3.83852250 _cell_length_c 20.65510000 _cell_angle_alpha 90.00000000 _cell_angle_beta 90.00000000 _cell_angle_gamma 90.00009112 _symmetry_Int_Tables_number 1 _chemical_formula_structural Mn2TeN _chemical_formula_sum 'Mn4 Te2 N2' _cell_volume 293.46851258 _cell_formula_units_Z 2 loop…	POSCAR3968_CONTCARVMn	-0.051130125	['Mn', 'N', 'Te']	51	Mn4 Te2 N2	1	-0.443999515
R5ER_42	# generated using pymatgen data_TeMo2N _symmetry_space_group_name_H-M 'P 1' _cell_length_a 4.13982191 _cell_length_b 4.12450854 _cell_length_c 20.65510000 _cell_angle_alpha 90.00000000 _cell_angle_beta 90.00000000 _cell_angle_gamma 90.00010137 _symmetry_Int_Tables_number 1 _chemical_formula_structural TeMo2N _chemical_formula_sum 'Te2 Mo4 N2' _cell_volume 352.68027228 _cell_formula_units_Z 2 loop…	POSCAR3968_CONTCARVMo	-0.146982045	['Mo', 'N', 'Te']	51	Mo4 Te2 N2	1	-0.662681655
R5ER_43	# generated using pymatgen data_Nb2TeN _symmetry_space_group_name_H-M 'P 1' _cell_length_a 4.31941992 _cell_length_b 4.16100610 _cell_length_c 20.65510000 _cell_angle_alpha 90.00000000 _cell_angle_beta 90.00000000 _cell_angle_gamma 89.99998598 _symmetry_Int_Tables_number 1 _chemical_formula_structural Nb2TeN _chemical_formula_sum 'Nb4 Te2 N2' _cell_volume 371.23685147 _cell_formula_units_Z 2 loop…	POSCAR3968_CONTCARVNb	-0.091819501	['Te', 'N', 'Nb']	51	Nb4 Te2 N2	1	-1.103977841
R5ER_44	# generated using pymatgen data_Re2TeN _symmetry_space_group_name_H-M 'P 1' _cell_length_a 4.02986282 _cell_length_b 4.26372670 _cell_length_c 20.65510000 _cell_angle_alpha 90.00000000 _cell_angle_beta 90.00000000 _cell_angle_gamma 90.00014373 _symmetry_Int_Tables_number 1 _chemical_formula_structural Re2TeN _chemical_formula_sum 'Re4 Te2 N2' _cell_volume 354.90075526 _cell_formula_units_Z 2 loop…	POSCAR3968_CONTCARVRe	0.168249446	['Re', 'N', 'Te']	10	Re4 Te2 N2	1	-0.157012413
R5ER_45	# generated using pymatgen data_Sc2TeN _symmetry_space_group_name_H-M 'P 1' _cell_length_a 4.09810870 _cell_length_b 4.65521730 _cell_length_c 20.65510000 _cell_angle_alpha 90.00000000 _cell_angle_beta 90.00000000 _cell_angle_gamma 89.99998162 _symmetry_Int_Tables_number 1 _chemical_formula_structural Sc2TeN _chemical_formula_sum 'Sc4 Te2 N2' _cell_volume 394.04945710 _cell_formula_units_Z 2 loop…	POSCAR3968_CONTCARVSc	0.196632436	['Sc', 'N', 'Te']	51	Sc4 Te2 N2	1	-1.501030115
R5ER_46	# generated using pymatgen data_Ta2TeN _symmetry_space_group_name_H-M 'P 1' _cell_length_a 4.31834942 _cell_length_b 4.15661098 _cell_length_c 20.65510000 _cell_angle_alpha 90.00000000 _cell_angle_beta 90.00000000 _cell_angle_gamma 90.00001129 _symmetry_Int_Tables_number 1 _chemical_formula_structural Ta2TeN _chemical_formula_sum 'Ta4 Te2 N2' _cell_volume 370.75281939 _cell_formula_units_Z 2 loop…	POSCAR3968_CONTCARVTa	-0.168029499	['N', 'Ta', 'Te']	51	Ta4 Te2 N2	1	-0.974486051
R5ER_47	# generated using pymatgen data_Ti2TeN _symmetry_space_group_name_H-M 'P 1' _cell_length_a 3.92503490 _cell_length_b 4.18691527 _cell_length_c 20.65510000 _cell_angle_alpha 90.00000000 _cell_angle_beta 90.00000000 _cell_angle_gamma 89.99998718 _symmetry_Int_Tables_number 1 _chemical_formula_structural Ti2TeN _chemical_formula_sum 'Ti4 Te2 N2' _cell_volume 339.44154620 _cell_formula_units_Z 2 loop…	POSCAR3968_CONTCARVTi	0.198542344	['N', 'Ti', 'Te']	51	Ti4 Te2 N2	1	-1.400598596
[truncated: 9,536 more rows]
